# Supplementary material for: Association between hypertension and impaired lung function among adults: A systematic review and meta-analysis
Source: PLoS One. 2026 Apr 10;21(4):e0346569. doi: 10.1371/journal.pone.0346569 (PMC13068241; doi:10.1371/journal.pone.0346569)
Supplement: S7 File — (CSV) [file pone.0346569.s007.csv]

Key	Item Type	Publication Year	Author	Title	Publication Title	Language	ISBN	ISSN	DOI	Url	Abstract Note	Date	Date Added	Date Modified	Access Date	Pages	Num Pages	Issue	Volume	Number Of Volumes	Journal Abbreviation	Short Title	Series	Series Number	Series Text	Series Title	Publisher	Place	Rights	Type	Archive	Archive Location	Library Catalog	Call Number	Extra	Notes	File Attachments	Link Attachments	Manual Tags	Automatic Tags	Editor	Series Editor	Translator	Contributor	Attorney Agent	Book Author	Cast Member	Commenter	Composer
RQKNWIY3	journalArticle	2007	Corsico, A.G.; Niniano, R.; Gatto, E.; Zoia, M.C.; Corsico, A.; Cremaschi, P.; Pozzi, E.; Cerveri, I.	"Nonobstructive" emphysema of the lung	Respiratory Medicine Extra				10.1016/j.rmedx.2007.09.011	https://www.scopus.com/inward/record.uri?eid=2-s2.0-36248960599&doi=10.1016%2fj.rmedx.2007.09.011&partnerID=40&md5=e0b8606a83928450b3ab819c64233268		2007	20/08/2025 16:34	20/08/2025 16:34		189-191		4	3												Scopus
KM78J7Z7	journalArticle	2021	Neder, J.A.; Berton, D.C.; O’donnell, D.E.	(Mis)Interpreting changes in pulmonary function tests over time	Jornal Brasileiro de Pneumologia				10.36416/1806-3756/e20210471	https://www.scopus.com/inward/record.uri?eid=2-s2.0-85123461970&doi=10.36416%2f1806-3756%2fe20210471&partnerID=40&md5=91c782dd0ad7af66ffea1b2645112357		2021	20/08/2025 16:34	20/08/2025 16:34				6	47												Scopus
LJDBUD4H	journalArticle	2011	Pavlicevi?, Ivancica; Peric, Irena; Glavaski, Milan	[A study of comorbidity in patients with chronic obstructive pulmonary disease].	Acta medica Croatica : casopis Hravatske akademije medicinskih znanosti	hrv		1330-0164			AIMS: The impact of the chronic obstructive pulmonary disease (COPD) severity on the number of exacerbations, and the interdependence of COPD and some concomitant diseases were studied in chronic pulmonary patients. In order to determine the actual influence of some risk factors and comorbidity on the course of COPD, we conducted a study in two family medicine consulting offices, one in the city …	2011-03	20/08/2025 16:33	20/08/2025 16:33		25-30		1	65		Acta Med Croatica																		Aged; Female; Humans; Male; Adult; Middle Aged; Aged, 80 and over; Hypertension/complications; Smoking/adverse effects; Arrhythmias, Cardiac/complications; Pulmonary Disease, Chronic Obstructive/*complications/*physiopathology
CJ77YSTF	journalArticle	1970	Scherrer, M.	[Alveolo-arterial oxygen gradient measured during closed circuit respiration by Fleich's metabograph].	Bulletin de physio-pathologie respiratoire	fre		0007-439X				1970-06	20/08/2025 16:33	20/08/2025 16:33		519-522		2	6		Bull Physiopathol Respir (Nancy)																		Aged; Female; Humans; Male; Adult; Middle Aged; *Spirometry; Pulmonary Embolism/physiopathology; Rest; Physical Exertion; Hypertension, Pulmonary/physiopathology; *Ventilation-Perfusion Ratio; Methods; Lung Diseases, Obstructive/*physiopathology; *Oxygen; *Partial Pressure; Sarcoidosis/physiopathology
7PCQACB2	journalArticle	1967	Nowak, S.; Witoszy?ski, S.	[Analysis of respiratory system in adult mucoviscidosis].	Polskie Archiwum Medycyny Wewnetrznej	pol						1967	20/08/2025 16:33	20/08/2025 16:33		621-626		5	38		Pol Arch Med Wewn																		Humans; Spirometry; Adult; Middle Aged; Respiratory Insufficiency/*etiology; Electrocardiography; Hypertension, Pulmonary/*etiology; Cystic Fibrosis/*complications
E98Q7C6K	journalArticle	1996	Wagdi, P.; Leijala, M.	[-Aneurysm of the pulmonary artery and pulmonary artery hypertension 22 years after Mustard reversal operation in transposition of great vessels-].	Zeitschrift fur Kardiologie	ger		0300-5860			An increasing number of patients with transposition of great arteries reaches adult age after an atrial redirection operation. The well known late sequelae of the Mustard and Senning operations include supraventricular brady-tachyarrhythmias, dilatation and failure of the systemic ventricle, severe tricuspid valve incompetence, obstruction of either the systemic or pulmonary venous return as well…	1996-02	20/08/2025 16:33	20/08/2025 16:33		104-107		2	85		Z Kardiol																		Female; Humans; Adult; Forced Expiratory Volume/physiology; Follow-Up Studies; Hypertension, Pulmonary/*etiology/physiopathology; Cardiac Catheterization; Hemodynamics/physiology; Transposition of Great Vessels/physiopathology/*surgery; *Pulmonary Artery/physiopathology; Aneurysm/*etiology/physiopathology; Postoperative Complications/*etiology/physiopathology
CNNZFJPK	journalArticle	1966	Gritsenko, V. V.; Gusarov, G. V.	[Assessment of the functional state of the pulmonary respiratory system in congenital heart defects with pulmonary hypertension].	Grudnaia khirurgiia (Moscow, Russia)	rus		0017-4866				1966-04	20/08/2025 16:33	20/08/2025 16:33		21-27		2	8		Grudn Khir																		Humans; Spirometry; Adult; Respiratory Function Tests; Child; Adolescent; Age Factors; Hypertension, Pulmonary/*physiopathology; Heart Defects, Congenital/*physiopathology
5CDIR25I	journalArticle	2009	Lee, Joo Young; Ahn, Song Vogue; Choi, Dong Phil; Suh, Mina; Kim, Hyeon Chang; Kim, Young Sam; Suh, Il	[Association between hypertension and pulmonary function in rural adults in Korea].	Journal of preventive medicine and public health = Yebang Uihakhoe chi	kor		1975-8375	10.3961/jpmph.2009.42.1.21		OBJECTIVES: Whilst hypertension exerts a negative effect on several organs there have been few studies regarding its effect on pulmonary function. The objective of this study was to examine the relationship between hypertension and pulmonary function in rural Korean adults. METHODS: In 2006, 2534 people were recruited, aged 40 to 70, in Kangwha County. We selected 1454 (male: 624, female: 830) pa…	2009-01	20/08/2025 16:33	20/08/2025 16:33		21-28		1	42		J Prev Med Public Health																		Aged; Female; Humans; Male; Spirometry; Adult; Middle Aged; Respiratory Function Tests; Lung/*physiopathology; Age Factors; Sex Factors; Rural Population; Hypertension/*physiopathology; Korea
GEUPS42A	journalArticle	2024	Zhou, Qingxin; Yang, Qingqing; Shi, Shuyuan; Li, Pei; Sun, Feng	[Association between serum uric acid and airflow obstruction based on the health-checkup population].	Beijing da xue xue bao. Yi xue ban = Journal of Peking University. Health sciences	chi		1671-167X	10.19723/j.issn.1671-167X.2024.04.024		OBJECTIVE: To investigate the association between serum uric acid, pulmonary function and airflow obstruction in Chinese Taiwan healthy subjects. METHODS: All the cross-sectional analysis was performed in the population over 40 years old using the physical examination data of Chinese Taiwan MJ Health Resource Center between 1996 and 2016 stratification by gender. The correlation analyses between …	18/08/2024	20/08/2025 16:34	20/08/2025 16:34		693-699		4	56		Beijing Da Xue Xue Bao Yi Xue Ban																		Cross-Sectional Studies; Female; Humans; Male; Adult; Vital Capacity; Middle Aged; Forced Expiratory Volume; Logistic Models; Sex Factors; Chronic obstructive pulmonary disease; Respiratory function tests; Cross-sectional study; *Uric Acid/blood; Uric acid; Pulmonary Disease, Chronic Obstructive/blood/physiopathology; Taiwan
NVLUSWVR	journalArticle	2017	Kovalkova, N. A.; Ragino, Yu I.; Travnikova, N. Yu; Denisova, D. V.; Shcherbakova, L. V.; Voevoda, M. I.	[Associations between metabolic syndrome and reduced lung function in young people].	Terapevticheskii arkhiv	rus		0040-3660	10.17116/terarkh2017891054-61		AIM: To reveal possible associations between metabolic syndrome (MS) and reduced lung function. SUBJECTS AND METHODS: In 2013-016, a cross-sectional survey was conducted in 908 Novosibirsk dwellers, which included spirometry to evaluate external respiratory function (ERF). For the detection of MS, the investigators used the 2009 All-Russian Research Society of Cardiologists criteria: waist circum…	2017	20/08/2025 16:33	20/08/2025 16:33		54-61		10	89		Ter Arkh																		Female; Humans; Male; Prevalence; Adult; Risk Factors; Blood Glucose/analysis; Cardiovascular Diseases/*epidemiology; metabolic syndrome; Body Mass Index; lung function; Cholesterol, HDL/blood; Triglycerides/blood; Cholesterol/blood; Statistics as Topic; *Blood Pressure Determination/methods/statistics & numerical data; *Metabolic Syndrome/blood/diagnosis/epidemiology/physiopathology; *Respirator…
2LERQBKS	journalArticle	1977	Schauer, J.; Urbaszek, W.; Günther, K.; Pankau, H.; Baaske, M.; Baaske, D.	[Behavior of cardiopulmonary function in hypertonics under ergometer load].	Zeitschrift fur die gesamte innere Medizin und ihre Grenzgebiete	ger		0044-2542			In 56 male hypertensive patients a complex cardiopulmonary functional diagnosis was performed in rest and under ergometer load. The total functional capacity of the hypertensive patients is decreased already in the early stage and also in juvenile age, compared with healthy persons. Furthermore disturbances of the regulations of the minute output of the heart, hypertensive stress reactions, distu…	15/05/1977	20/08/2025 16:33	20/08/2025 16:33		228-232		10	32		Z Gesamte Inn Med																		Aged; Humans; Male; Spirometry; Adult; Middle Aged; Lung/*physiopathology; Heart Rate; Vascular Resistance; Hypertension/*physiopathology; Hemodynamics; *Physical Exertion; Blood Gas Analysis; Ventilation-Perfusion Ratio; Heart/*physiopathology; Cardiac Volume
GCXL82FP	journalArticle	1971	Biot, N.; Kofman, J.; Cassan, G.; Perrin-Fayolle, M.; Brun, J.	[Blood lactic acid in chronic respiratory insufficiencies: its variations at rest and under strain and its correlations with pulmonary hypertension].	Le Poumon et le coeur	fre		0032-5821				1971	20/08/2025 16:33	20/08/2025 16:33		555-574		6	27		Poumon Coeur																		Humans; Male; Spirometry; Adult; Middle Aged; Chronic Disease; Hypertension, Pulmonary/*etiology; *Physical Exertion; Pyruvates/blood; *Rest; Hypoxia/blood; Lactates/*blood/metabolism; Respiratory Insufficiency/*blood/complications/physiopathology
L2XITKXA	journalArticle	1988	Petrov, D.; Georgieva, L.	[Bronchial asthma and pulmonogenic arterial hypertension].	Vutreshni bolesti	bul		0506-2772			The arterial hypertensive syndrome was studied in 216 patients with bronchial asthma, 17 to 67 years of age (mean age 43.6 years), duration of the disease form 1 up to 19 years. To all patients bicycle ergometry with a permanent load of 60 W for 5 min. was applied. The results showed that in 145 patients (67.12%) arterial hypertensive syndrome was present during the bronchopulmonary obstruction. …	1988	20/08/2025 16:33	20/08/2025 16:33		78-83		1	27		Vutr Boles																		Aged; Female; Humans; Male; Adult; Middle Aged; Respiratory Function Tests; Exercise Test; Adolescent; Blood Pressure; Chronic Disease; Asthma/*complications/diagnosis; Hypertension/diagnosis/*etiology
T9ZP3XP3	journalArticle	1972	Gregori, P.	[Broncholytic and cardiocirculatory effect of methylephedrine and ephedrine].	Zeitschrift fur die gesamte innere Medizin und ihre Grenzgebiete	ger		0044-2542				15/12/1972	20/08/2025 16:33	20/08/2025 16:33		1093-1097		24	27		Z Gesamte Inn Med																		Female; Humans; Male; Spirometry; Adult; Middle Aged; Adolescent; Blood Pressure/drug effects; Hypertension/complications; Long-Term Care; Pulse/drug effects; Lung Diseases, Obstructive/complications/*drug therapy/physiopathology; Amino Alcohols/*therapeutic use; Ephedrine/administration & dosage/*therapeutic use; Expectorants/*therapeutic use
6Y65FX5G	journalArticle	2014	Akramova, É G.; Khamitova, R. Ia	[Cardiac comorbidity in patients with chronic obstructive pulmonary disease: diagnosis and economics].	Terapevticheskii arkhiv	rus		0040-3660			AIM: To provide a clinical and economic rationale for the comprehensive examination of patients with chronic obstructive pulmonary disease (COPD), by using functional and ultrasound methods for the early detection of cardiac comorbidity. SUBJECTS AND METHODS: Three hundred and sixteen patients (33 with COPD, 44 with COPD + hypertension, 73 with COPD + coronary heart disease (CHD), 36 with hyperte…	2014	20/08/2025 16:34	20/08/2025 16:34		24-27		3	86		Ter Arkh																		Female; Humans; Male; Adult; Middle Aged; Comorbidity; Respiratory Function Tests/methods; Heart Function Tests/methods; *Heart Diseases/diagnosis/economics/epidemiology/therapy; *Pulmonary Disease, Chronic Obstructive/diagnosis/economics/epidemiology/therapy; Costs and Cost Analysis; Drug Therapy/economics/methods; Length of Stay/economics; Patient Care Management/economics; Russia
WQ8V3AYA	journalArticle	1973	Fujita, Y.	[Cardiac function test in patients with cardiovascular diseases. I. Comparison of 3 minute and 10 minute treadmill exercise tests].	Japanese circulation journal	jpn		0047-1828	10.1253/jcj.37.825			1973-07	20/08/2025 16:33	20/08/2025 16:33		825-837		7	37		Jpn Circ J																		Female; Humans; Male; Spirometry; Adult; Middle Aged; Oxygen Consumption; Time Factors; Physical Fitness; Electrocardiography; Oxygen/blood; *Exercise Test; Hypertension/diagnosis; Lactates/blood; Basal Metabolism; Coronary Disease/diagnosis; Heart Diseases/diagnosis; Heart Valve Diseases/diagnosis
WVSSTJVD	journalArticle	2008	de Lucas-Ramos, Pilar; Izquierdo-Alonso, José Luis; Rodríguez-González Moro, José Miguel; Bellón-Cano, José María; Ancochea-Bermúdez, Julio; Calle-Rubio, Myrian; Calvo-Corbella, Eduardo; Molina-París, Jesús; Pérez-Rodríguez, Esteban; Pons, Sonia	[Cardiovascular risk factors in chronic obstructive pulmonary disease: results of the ARCE study].	Archivos de bronconeumologia	spa		0300-2896	10.1016/s1579-2129(08)60037-3		OBJECTIVE: Cardiovascular disease is a common cause of death in patients with chronic obstructive pulmonary disease (COPD). It is not clear whether the high cardiovascular comorbidity is due to an increase in traditional risk factors or whether, in contrast, COPD can be considered an independent risk factor. The aim of this study was to analyze the prevalence of risk factors and cardiovascular co…	2008-05	20/08/2025 16:34	20/08/2025 16:34		233-238		5	44		Arch Bronconeumol																		Aged; Cross-Sectional Studies; Female; Humans; Male; Prevalence; Adult; Middle Aged; Comorbidity; Risk Factors; Pulmonary Disease, Chronic Obstructive/*epidemiology; Demography; Cardiovascular Diseases/*epidemiology/*etiology; Diabetes Complications/epidemiology; Hyperlipidemias/epidemiology
ZH2QXEDE	journalArticle	1967	Malaia, L. T.; Shalimov, A. A.; Dushanin, S. A.; Liashenko, M. M.; Zverev, V. V.	[Catheterization of veins and selective angiopulmonography in comparison with several indices of the functional state of the external respiratory apparatus and blood circulation during chronic lung diseases].	Kardiologiia	rus		0022-9040				1967-07	20/08/2025 16:33	20/08/2025 16:33		112-119		7	7		Kardiologiia																		Aged; Female; Humans; Male; Spirometry; Adult; Middle Aged; Blood Pressure; Pulmonary Artery; Chronic Disease; Angiography; Hemodynamics; *Respiration; Cardiac Catheterization; Oxygen/blood; Lung Diseases/*physiopathology; *Pulmonary Circulation; Heart Failure/physiopathology; Pulmonary Emphysema/physiopathology; Capillaries; Methods; Pulmonary Veins; Ballistocardiography; Carcinoma/physiopatholo…
Q253BVCW	journalArticle	2011	Chang, Chun; Yao, Wan-zhen; Fang, Tian-shu	[Causes of chronic obstructive pulmonary disease-related death and influencing factors of survival time].	Zhonghua yi xue za zhi	chi		0376-2491			OBJECTIVE: To study the causes of chronic obstructive pulmonary disease (COPD)-related death and influencing factors of survival time from first hospitalization due to acute exacerbation of chronic obstructive pulmonary disease (AECOPD). METHODS: All patients with a primary or secondary diagnosis of COPD (International Classification of Diseases (ICD)-10 Codes J40-J47) were continuously enrolled …	29/03/2011	20/08/2025 16:34	20/08/2025 16:34		824-827		12	91		Zhonghua Yi Xue Za Zhi																		Aged; Female; Humans; Male; Adult; Middle Aged; Retrospective Studies; Risk Factors; Aged, 80 and over; Survival Rate; Cause of Death; Pulmonary Disease, Chronic Obstructive/*mortality
MAWN99VZ	journalArticle	1968	Davidovich, N. Ia; Fedoseev, G. B.	[Changes in external respiration in patients with hypertensive disease under the influence of treatment].	Kardiologiia	rus		0022-9040				1968-12	20/08/2025 16:33	20/08/2025 16:33		38-42		12	8		Kardiologiia																		Female; Humans; Male; Spirometry; Adult; Middle Aged; Respiratory Function Tests; Antihypertensive Agents/therapeutic use; Respiration/*drug effects; Hypertension/*drug therapy/*physiopathology; Vasodilator Agents/therapeutic use; Hydrochlorothiazide/therapeutic use; Reserpine/therapeutic use; Benzimidazoles/therapeutic use; Magnesium Sulfate/therapeutic use; Parasympatholytics/therapeutic use; P…
TBT5CIQB	journalArticle	1973	Komarova, L. A.; Kolesova, V. G.; Kriukovskaia, T. L.	[Changes in pulmonary ventilation in hypertension under the effect of treatment using massage].	Voprosy kurortologii, fizioterapii, i lechebnoi fizicheskoi kultury	rus		0042-8787				1973	20/08/2025 16:33	20/08/2025 16:33		151-156		2	38		Vopr Kurortol Fizioter Lech Fiz Kult																		Female; Humans; Male; Spirometry; Adult; Middle Aged; Chronic Disease; *Ventilation-Perfusion Ratio; *Massage; Hypertension/drug therapy/physiopathology/*therapy
6EU3UDJ9	journalArticle	2007	Fomina, I. G.; Matveev, V. V.; Lazarev, A. V.	[Changes of spiroergometric parameters in males under 30 years of age with a hypertensive reaction of arterial pressure to graduated exercise].	Terapevticheskii arkhiv	rus		0040-3660			AIM. To study changes in blood pressure (BP) and spiroergometric parameters in 18-30-year-old males with normal BP at rest having different reactions of BP to graduated exercise. MATERIAL AND METHODS: Forty two male examinees performed treadmill-test according to R. Bruce protocol with measurements of BP, ECG parameters and gas composition of exhaled air. RESULTS: The treadmill test has shown tha…	2007	20/08/2025 16:33	20/08/2025 16:33		09-Dec		9	79		Ter Arkh																		Humans; Male; Adult; Severity of Illness Index; Adolescent; Electrocardiography; *Exercise Test; Spirometry/*methods; Carbon Dioxide/metabolism; Ergometry/*methods; Exhalation; Hypertension/*diagnosis/metabolism/*physiopathology; Lung/metabolism
Z3ULXFMK	journalArticle	2008	Rovedder, Paula Maria Eidt; Ziegler, Bruna; Pasin, Lilian Rech; Pinotti, Antônio Fernando Furlan; Barreto, Sérgio Saldanha Menna; Dalcin, Paulo de Tarso Roth	[Chronic bacterial infection and echocardiographic parameters indicative of pulmonary hypertension in patients with cystic fibrosis].	Jornal brasileiro de pneumologia : publicacao oficial da Sociedade Brasileira de Pneumologia e Tisilogia	por		1806-3756 1806-3713	10.1590/s1806-37132008000700005		OBJECTIVES: To examine the relationship between chronic bacterial infection and pulmonary hypertension, using Doppler echocardiography, in patients with cystic fibrosis (CF). METHODS: A prospective cross-sectional study involving CF patients (>16 years of age) admitted to a program for adults with the disease. The study included 40 patients with a mean age of 23.7 +/- 6.3 years. Patients were sub…	2008-07	20/08/2025 16:33	20/08/2025 16:33		461-467		7	34		J Bras Pneumol																		Cross-Sectional Studies; Female; Humans; Male; Adult; Middle Aged; Prospective Studies; Adolescent; Young Adult; Statistics, Nonparametric; Chronic Disease; Echocardiography, Doppler; Burkholderia cepacia/isolation & purification; Burkholderia Infections/*diagnostic imaging; Cystic Fibrosis/*diagnostic imaging/microbiology; Hypertension, Pulmonary/*diagnostic imaging/microbiology; Pseudomonas aer…
CRJ7ALKA	journalArticle	2000	Toure, N. O.; Diao, M.; Kane, A.; Diop, I. B.; Sarr, M.; Ba, S. A.; Diouf, S. M.	[Chronic cor pulmonale: a study of 34 cases in the Dakar University Hospital Center Cardiology Department].	Dakar medical	fre		0049-1101			The authors report the results of a study on patients with chronic cor pulmonale hospitalized in the Departement of Cardiology (Dakar), from 1990 to 1998. The hospital prevalence is 0.9% with a male predominance (73.5%). The clinical signs were dominated by dyspnea and cough. The right heart failure is noted in 85.29% of cases. As far as the biological factor is concerned, it exists an polycythem…	2000	20/08/2025 16:33	20/08/2025 16:33		108-112		2	45		Dakar Med																		Aged; Female; Humans; Male; Prevalence; Adult; Treatment Outcome; Middle Aged; Retrospective Studies; Risk Factors; Hypercapnia/etiology; Hypoxia/etiology; Echocardiography; Academic Medical Centers; Chronic Disease; Age Distribution; Sex Distribution; Dyspnea/etiology; Heart Failure/etiology; Hospitalization/statistics & numerical data; Oxygen Inhalation Therapy; Hypertension, Pulmonary/etiology…
NX8BN2GF	journalArticle	1979	Herrmann, H.	[Chronic diseases of the respiratory tract (proceedings)].	Zeitschrift fur die gesamte innere Medizin und ihre Grenzgebiete	ger		0044-2542			On account of their increasing social-medical importance chronic diseases of the respiratory tract demand systematic measures for prevention and combat. The size of the problem is described on the basis of the results of epidemiologic investigations. Issuing from the risk degrees of the cardio-respiratory insufficiency (obstruction, hypoxaemia, pulmonary hypertension) care groups are proposed. Th…	15/02/1979	20/08/2025 16:33	20/08/2025 16:33		21-25		4	34		Z Gesamte Inn Med																		Female; Humans; Male; Adult; Middle Aged; Forced Expiratory Volume; Air Pollution; Chronic Disease; Smoking; Hypertension, Pulmonary/etiology; Airway Obstruction/etiology; Bronchitis/complications/*prevention & control; Germany, East; Occupational Diseases/prevention & control; Respiratory Insufficiency/etiology
AG2CIPBE	journalArticle	2007	Poltavskaia, M. G.; Sarkisova, E. A.; Syrkin, A. L.; Doletski?, A. A.	[Chronic dyspnea in cardiological patients: prevalence and etiology].	Klinicheskaia meditsina	rus		0023-2149			The authors analyzed the medical records of 1414 patients aged 60 +/- 14 years, who were examined in a specialized cardiological clinic within a one-year period. Among the patients, 41.2% complained of dyspnea; the number of women with dyspnea prevailed over the number of men. Dyspnea was caused by chronic heart failure in 42.2% of patients, by transient myocardial ischemia in 12.3% of patients, …	2007	20/08/2025 16:34	20/08/2025 16:34		37-41		6	85		Klin Med (Mosk)																		Aged; Female; Humans; Male; Prevalence; Spirometry; Adult; Middle Aged; Adolescent; Aged, 80 and over; Chronic Disease; Anemia, Iron-Deficiency/complications/epidemiology; Coronary Disease/complications/*epidemiology; Dyspnea/*epidemiology/*etiology; Pulmonary Disease, Chronic Obstructive/complications/epidemiology/physiopathology; Pulmonary Embolism/complications/epidemiology/physiopathology; Re…
LB78T3SB	journalArticle	2008	Gajewska, Ewa; Malak, Roksana; Mojs, Ewa; Samborski, W?odzimierz	[Cigarette smoking--threat from first days of life].	Przeglad lekarski	pol		0033-2240			It is obvious that smoking is harmful. It is especially dramatic that it may cause a lot of dysfunctions among newborns who without their free will are expose to toxic tobacco components. The consequences are as serious when mother smoke as when she is exposed to environmental tobacco smoke (ETS). Exposure to cigarette smoke during pregnancy is directly correlated to premature rupture of the memb…	2008	20/08/2025 16:34	20/08/2025 16:34		709-711		10	65		Przegl Lek																		Female; Humans; Adult; Pregnancy; Causality; Infant, Newborn; Infant, Premature; Environmental Exposure/*prevention & control/statistics & numerical data; Fetal Growth Retardation/epidemiology; Fetal Membranes, Premature Rupture/epidemiology; Hypersensitivity/epidemiology/prevention & control; Infant, Low Birth Weight; Infant, Newborn, Diseases/*epidemiology/*prevention & control; Neoplasms/epide…
XP8FPZX7	journalArticle	2010	Brichant, J.-F.; Brichant, G.; Dewandre, P.-Y.; Foidart, J.-M.	[Circulatory and respiratory problems in preeclampsia].	Annales francaises d'anesthesie et de reanimation	fre		1769-6623 0750-7658	10.1016/j.annfar.2010.02.023		The hemodynamic and cardiovascular changes seen during PE vary according to the natural history of the disease, its severity and eventual therapeutic measures taken. In the early stages of pregnancy, patients who will eventually develop PE, present with a blood pressure which even though within normal limits, is higher than in other women. Similarly, their cardiac output is higher with a normal o…	2010-04	20/08/2025 16:33	20/08/2025 16:33		e91-95		4	29		Ann Fr Anesth Reanim																		Female; Humans; Adult; Pregnancy; Respiratory Physiological Phenomena; Hemodynamics/*physiology; Cardiovascular Physiological Phenomena; Antihypertensive Agents/therapeutic use; Hypertension/drug therapy/etiology; Pre-Eclampsia/*physiopathology/therapy; Respiratory Mechanics/*physiology
EZWLUPKX	journalArticle	2000	Martín Alvarez, H.; Plaza Cano, M.; Estirado de Cabo, E.; García de Aguinaga, M.; Izquierdo Martínez, M.; Posada de la Paz, M.	[Clinical and analytical findings in patients with toxic oil syndrome. Study of a cohort of 758 patients].	Revista clinica espanola	spa		0014-2565	10.1016/s0014-2565(00)70642-4		OBJECTIVE: To report the symptoms and analytical findings observed in the collective of patients affected with the toxic oil syndrome (TOS) 18 years after the poisoning. METHODS: At the Centro de Investigación sobre el Síndrome del Aceite Tóxico (CISAT) we followed the clinical and analytical course of 758 patients affected with the TOS since December 1997 up to May 1999. Patients were evaluated …	2000-06	20/08/2025 16:34	20/08/2025 16:34		305-309		6	200		Rev Clin Esp																		Aged; Female; Humans; Male; Adult; Middle Aged; Cohort Studies; Adolescent; Risk Factors; Aged, 80 and over; Plant Oils/*poisoning; Syndrome; Spain; Cardiovascular Diseases/chemically induced/epidemiology
PZ3RCILX	journalArticle	2013	Akramova, É G.	[Clinical and diagnostic significance of intima-media thickness in chronic obstructive pulmonary disease].	Terapevticheskii arkhiv	rus		0040-3660			AIM: To estimate changes in common carotid artery (CCA) intima-media thickness (TIM) in patients with the isolated form of chronic obstructive pulmonary disease (COPD) or that concurrent with coronary heart disease (CHD) and arterial hypertension (AH). SUBJECTS AND METHODS: Carotid duplex scanning, echocardiography, electrocardiogram (ECG) Holter monitoring, and spirometry were performed in 150 p…	2013	20/08/2025 16:33	20/08/2025 16:33		36-40		12	85		Ter Arkh																		Aged; Female; Humans; Male; Spirometry; Adult; Middle Aged; Comorbidity; Severity of Illness Index; Echocardiography; *Carotid Intima-Media Thickness; Carotid Artery, Common/*diagnostic imaging/pathology; Electrocardiography, Ambulatory; Hypertension/*diagnosis/epidemiology/pathology; Pulmonary Disease, Chronic Obstructive/*diagnosis/epidemiology/pathology; Ultrasonography, Doppler, Duplex
CM58I7X3	journalArticle	1989	Kaemmerer, H.; Theissen, P.; König, U.; Kochs, M.; Linden, A.; Höpp, H. W.; Sechtem, U.; Hilger, H. H.	[Clinical and magnetic resonance tomography follow-up of surgically treated aortic isthmus stenoses in adults].	Zeitschrift fur Kardiologie	ger		0300-5860			Functional impairment and local pathological changes of the aorta especially at the site of correction are well known complications after surgery for coarctation of the aorta. To evaluate the longterm results after this operation, 23 patients were assessed by physical examination, EKG, ergometry, spirometry, and magnetic resonance imaging. The postsurgical interval ranged from 1 to 28 years. The …	1989-12	20/08/2025 16:34	20/08/2025 16:34		777-783		12	78		Z Kardiol																		Female; Humans; Male; Adult; Middle Aged; Adolescent; Follow-Up Studies; *Magnetic Resonance Imaging; Postoperative Complications/*diagnosis; Aorta, Thoracic/pathology; Aortic Coarctation/diagnosis/*surgery; Blood Vessel Prosthesis
SLNY6ZFZ	journalArticle	1989	Murata, I.; Sakamoto, Y.; Dohi, M.; Moroi, Y.; Tanimoto, K.; Murata, K.; Miyamoto, T.	[Clinical assessment of pulmonary hypertension in collagen diseases].	Ryumachi. [Rheumatism]	jpn		0300-9157			The occurrence of pulmonary hypertension (PH) has been reported in association with collagen diseases. Because of its grave consequences it is of greatest importance to make an early diagnosis of PH and initiate adequate treatment. For this purpose we have carried out right heart catheterization study to determine pulmonary arterial pressure (PAP), pulmonary vascular resistance (PVR), and cardiac…	1989-02	20/08/2025 16:33	20/08/2025 16:33		04-Oct		1	29		Ryumachi																		Aged; Female; Humans; Male; Adult; Middle Aged; Echocardiography; Cardiac Catheterization; Hypertension, Pulmonary/*etiology; Antibodies, Antinuclear; Collagen Diseases/*complications
BVJPTVV8	journalArticle	2006	Butorov, I. V.; Butorov, S. I.; Maksimov, V. V.	[Clinical efficiency of course and long-term therapy with the angiotensin-converting enzyme inhibitor perindopril in patients with chronic obstructive lung disease and cor pulmonale].	Problemy tuberkuleza i boleznei legkikh	rus		1728-2993			AIM: to evaluate the clinical efficiency of course and long-term therapy with the angiotensin-converting enzyme (ACE) inhibitor perindopril in patients with chronic obstructive lung disease (COLD) and chronic cor pulmonale (CCP). MATERIALS AND METHODS: Forty patients aged 40 to 56 years (mean 45.0 +/- 2.0 years) who had COLD and CCP were examined. Hemodynamic parameters were recorded by M- and B-…	2006	20/08/2025 16:34	20/08/2025 16:34		20-24		6			Probl Tuberk Bolezn Legk																		Humans; Adult; Treatment Outcome; Middle Aged; Follow-Up Studies; Echocardiography, Doppler; Angiotensin-Converting Enzyme Inhibitors/*therapeutic use; Forced Expiratory Volume/drug effects/physiology; Myocardial Contraction/drug effects/physiology; Perindopril/*therapeutic use; Pulmonary Disease, Chronic Obstructive/diagnostic imaging/*drug therapy/physiopathology; Pulmonary Heart Disease/diagno…
UVFR7NZ8	journalArticle	2013	Petrova, D. V.; Sho?khet, Ia N.; Berestov, S. A.; Dorokhov, A. E.	[Clinical features of systemic scleroderma with lesions in respiratory organs].	Klinicheskaia meditsina	rus		0023-2149			This retrospective study included 64 patients divided into 2 groups. Group 1 was comprised of 34 patients with systemic scleroderma and signs of interstitial lung lesions (X-ray diagnostics), the control group included 30 patients with scleroderma alone. They were examined by general clinical, biochemical and immunological methods, ECG, Echo-CG, capillaroscopy, standard chest X-ray, spirometry, u…	2013	20/08/2025 16:34	20/08/2025 16:34		30-34		6	91		Klin Med (Mosk)																		Female; Humans; Male; Adult; Middle Aged; Retrospective Studies; Lung/physiopathology; Respiratory Function Tests/methods; Radiography; Immunosuppressive Agents/therapeutic use; Glucocorticoids/therapeutic use; *Lung Diseases, Interstitial/diagnostic imaging/etiology; *Scleroderma, Systemic/blood/complications/diagnosis/drug therapy/physiopathology; Anti-Inflammatory Agents, Non-Steroidal/therape…
Q4NGMZMK	journalArticle	1970	Gregori, P.	[Comparative studies on a broncholytic and circulatory effect of methylephedrine and ephedrine].	Zeitschrift fur die gesamte innere Medizin und ihre Grenzgebiete	ger		0044-2542				15/02/1970	20/08/2025 16:33	20/08/2025 16:33		151-155		4	25		Z Gesamte Inn Med																		Aged; Female; Humans; Male; Spirometry; Adult; Middle Aged; Adolescent; Blood Pressure/*drug effects; Vascular Resistance/drug effects; Respiration/*drug effects; Hypertension/drug therapy; Heart Rate/*drug effects; Arteries; Blood Circulation/*drug effects; Depression, Chemical; Ephedrine/adverse effects/*pharmacology/therapeutic use; Headache/chemically induced; Injections, Subcutaneous; Lung D…
4YYARFKP	journalArticle	2024	Regard, Lucile; Roche, Nicolas	[COPD: diagnostic and severity assessment].	La Revue du praticien	fre		2101-017X 0035-2640			COPD: DIAGNOSTIC AND SEVERITY ASSESSMENT. Chronic obstructive pulmonary disease (COPD) is a frequent and underdiagnosed respiratory disease and a leading cause of morbidity and mortality. It should be suspected in patients aged 40 and over presenting with persistent respiratory symptoms (cough, sputum, shortness of breath, recurrent respiratory tract infections) and a history of exposure to risk …	2024-03	20/08/2025 16:34	20/08/2025 16:34		318-322		3	74		Rev Prat																		Humans; Adult; Middle Aged; *Pulmonary Disease, Chronic Obstructive/diagnosis/epidemiology; Lung; Comorbidity; Severity of Illness Index; *Quality of Life; Bronchodilator Agents; Dyspnea
MWRQCX5E	journalArticle	1974	De Lellis, R. H.; Candiolo, B.	[Coronary cardiac disease: analysis of risk factors in 785 executives].	Revista clinica espanola	spa		0014-2565				30/09/1974	20/08/2025 16:33	20/08/2025 16:33		559-566		6	134		Rev Clin Esp																		Aged; Humans; Adult; Vital Capacity; Middle Aged; Respiratory Insufficiency/*complications; Hypertension/*complications; Obesity/*complications; *Probability; *Risk; Coronary Disease/*etiology; Hypercholesterolemia/*complications; Personality Disorders/*complications; Smoking/*complications
63SS8TQF	journalArticle	1996	Naji?, O.	[Correlation between echocardiographic changes and parameters of pulmonary function in patients with arterial hypertension].	Medicinski pregled	hrv		0025-8105			This study comprised 30 patients with mild or moderate arterial hypertension (according to classification of the World Health Organization) in whom some echocardiogram and parameters of the lung function were studied in order to establish correlation between them. A good correlation exists between LV (left ventricle) mass index and vital capacity (r = 0.562, p < 0.01), ejection fraction and force…	1996	20/08/2025 16:33	20/08/2025 16:33		453-457		11-Dec	49		Med Pregl																		Female; Humans; Male; Adult; Middle Aged; Adolescent; *Respiratory Mechanics; *Echocardiography; Heart/*physiopathology; Hypertension/diagnostic imaging/*physiopathology
3PIVKJ8Q	journalArticle	1973	Heunisch, K.; Luschnitz, E.; Butter, U.; Löbe, J.	[Correlation of lung perfusion scintigraphy, roentgenologic findings, ECG and lung function tests in lung diseases with pulmonary hypertension].	Zeitschrift fur die gesamte innere Medizin und ihre Grenzgebiete	ger		0044-2542				15/12/1973	20/08/2025 16:33	20/08/2025 16:33		762-765		24	28		Z Gesamte Inn Med																		Aged; Female; Humans; Male; Spirometry; Adult; Middle Aged; *Respiratory Function Tests; Radiography; Blood Gas Analysis; *Electrocardiography; Methods; *Radionuclide Imaging; Hypertension, Pulmonary/*diagnosis/diagnostic imaging; Lung Diseases, Obstructive/diagnosis/diagnostic imaging; Perfusion
YLWK5TS3	journalArticle	1996	Rajecka, A.; Malinowski, R.; Pogorzelska, H.; Gutkowski, P.; Korewicki, J.	[Correlation of selected hemodynamic parameters of pulmonary circulation and indices of pulmonary function in patients with mitral stenosis].	Pneumonologia i alergologia polska	pol		0867-7077			The aim of this study was to test if the lung compliance and other indices of pulmonary function correlated with hemodynamic parameters in patients with secondary pulmonary hypertension due to mitral stenosis. 36 patients (mean age 50 years) with mitral stenosis (mean mitral valve area-1.2 cm2), without history of lung diseases were analyzed in the study. 16 patients (group A) were in the II-nd a…	1996	20/08/2025 16:33	20/08/2025 16:33		766-773		11-Dec	64		Pneumonol Alergol Pol																		Female; Humans; Male; Adult; Middle Aged; Respiratory Function Tests; Hypertension, Pulmonary/complications/*physiopathology; Pulmonary Artery/physiopathology; Pulmonary Circulation/*physiology; Hemodynamics/physiology; Compliance; Mitral Valve Stenosis/complications/*physiopathology; Pulmonary Veins/physiopathology
VXTN2PRM	journalArticle	2014	Roche, Nicolas; Humbert, Marc	[Current issues to improve care for COPD].	Presse medicale (Paris, France : 1983)	fre		2213-0276 0755-4982	10.1016/j.lpm.2014.09.007			2014-12	20/08/2025 16:34	20/08/2025 16:34		1334-1336		12 Pt 1	43		Presse Med																		Aged; Cross-Sectional Studies; Humans; Spirometry; Adult; Middle Aged; Mass Screening; Disease Progression; Risk Factors; Disability Evaluation; Early Diagnosis; Oxygen Inhalation Therapy; Combined Modality Therapy; France; Societies, Medical; Cooperative Behavior; Guideline Adherence; Interdisciplinary Communication; Patient Care Team; Pulmonary Disease, Chronic Obstructive/diagnosis/epidemiolog…
9X5PTD4V	journalArticle	2007	Duchna, H.-W.; Hauptmeier, B.; Orth, M.; Schultze-Werninghaus, G.; Schäfer, T.	[Daytime ventilatory efficiency in obstructive sleep apnea syndrome--influence of CPAP-therapy].	Pneumologie (Stuttgart, Germany)	ger		1438-8790 0934-8387	10.1055/s-2007-959244		BACKGROUND: Obstructive sleep apnea syndrome (OSAS) is a nocturnal breathing disorder with possibly negative consequences on daytime control of ventilatory drive. We therefore investigated ventilatory efficiency, defined as the ventilatory equivalent for CO2 (VaE/VaCO2), in patients with OSAS during exercise before and under treatment with continuous positive airway pressure (CPAP). PATIENTS AND …	2007-08	20/08/2025 16:34	20/08/2025 16:34		509-516		8	61		Pneumologie																		Humans; Male; Spirometry; Adult; Middle Aged; Exercise Test; Body Mass Index; Pulmonary Ventilation/*physiology; Polysomnography; Exercise/*physiology; Circadian Rhythm; *Continuous Positive Airway Pressure; Sleep Apnea, Obstructive/etiology/*physiopathology/*therapy
UTYC433N	journalArticle	2021	Santos-Martínez, Luis E.; Gómez-López, Leticia; Arias-Jiménez, Adrián; Quevedo-Paredes, Javier	[Deterioration of gas exchange in subjects with an increase in body mass index at an altitude of 2,240 meters above sea level].	Archivos de cardiologia de Mexico	spa		1665-1731 1405-9940	10.24875/ACM.20000407		INTRODUCCIÓN: Las alteraciones del intercambio gaseoso se han reconocido en la obesidad mórbida; sin embargo, no se conoce su comportamiento conforme se incrementa el índice de masa corporal. OBJETIVO: Conocer el comportamiento del intercambio gaseoso a la altura de la Ciudad de México en el desarrollo de obesidad mórbida. MÉTODOS: Mediante un diseño transversal analítico se estudió a sujetos par…	2021	20/08/2025 16:34	20/08/2025 16:34		Jul-16		1	91		Arch Cardiol Mex																		Cross-Sectional Studies; Female; Humans; Male; Adult; Middle Aged; Obesity; Altitude; *Altitude; Obesity/*physiopathology; *Body Mass Index; Obesidad; *Pulmonary Gas Exchange; Altitud; Circulación pulmonar; Mexico; México; Obesity-hypoventilation syndrome; Pulmonary circulation; Síndrome de obesidad-hipoventilación; Urban Health
CP89RVWX	journalArticle	2010	Smakotina, S. A.; Bazdyrev, E. D.; Rutkovskaia, N. V.; Barbarash, O. L.	[Determinants of the respiratory system status in hypertensive disease].	Terapevticheskii arkhiv	rus		0040-3660			AIM: To analyze the respiratory system in hypertensive disease (HD). SUBJECTS AND METHODS: Forty-six hypertensive patients (mean age 43.2 +/- 4.0 years) were examined. Office blood pressure (BP) was measured. Electrocardiography, echocardiography, color Doppler ultrasonography of the brachial artery, 24-hour BP monitoring, spirography, body plethysmography, and study of the diffusion lung capacit…	2010	20/08/2025 16:33	20/08/2025 16:33		41-44		9	82		Ter Arkh																		Female; Humans; Male; Adult; Middle Aged; Respiratory Function Tests; Blood Pressure/physiology; *Respiratory Physiological Phenomena; C-Reactive Protein/analysis; Serum Albumin/analysis; Cytokines/blood; Endothelium, Vascular/physiology; Hypertension/blood/immunology/*physiopathology; Lung/immunology/*physiology; Tumor Necrosis Factor-alpha/blood
EACF4KRM	journalArticle	2008	Guize, Louis; Jaffiol, Claude; Guéniot, Maurice; Bringer, Jacques; Giudicelli, Claude; Tramoni, Martine; Thomas, Frédérique; Pannier, Bruno; Bean, Kathy; Jego, Bertrand	[Diabetes and socio-economic deprivation. A study in a large French population].	Bulletin de l'Academie nationale de medecine	fre		0001-4079			Socio-economically deprived subjects are reported to have an increased risk of diabetes and related complications. The aim of this study was to confirm this relation in a large French population. The study subjects consisted of 32,435 men and 16,378 women aged from 35 to 80 years who had a free health checkup at the IPC Center (Investigations Preventives et Cliniques, Paris-Ile de France) between…	2008-12	20/08/2025 16:34	20/08/2025 16:34		1707-1723		9	192		Bull Acad Natl Med																		Aged; Female; Humans; Male; Prevalence; Adult; Middle Aged; Aged, 80 and over; France/epidemiology; Health Status; *Socioeconomic Factors; Diabetes Mellitus/*epidemiology
JWSNA2YS	journalArticle	1972	Konietzko, N.; Schlehe, H.; Rühle, K. H.; Adam, W. E.; Matthys, H.	[Diagnosis of pulmonary function using nuclear medicine methods].	Schweizerische medizinische Wochenschrift	ger		0036-7672				14/10/1972	20/08/2025 16:33	20/08/2025 16:33		1448-1455		41	102		Schweiz Med Wochenschr																		Female; Humans; Male; Spirometry; Adult; Middle Aged; *Respiratory Function Tests; Models, Biological; Pulmonary Circulation; Ventilation-Perfusion Ratio; Xenon; Methods; *Radionuclide Imaging; Technetium; Hypertension, Pulmonary/diagnosis; Asthma/diagnosis; Indium; Iodine Isotopes; Krypton; Lung Diseases/diagnosis
E79Z65CN	journalArticle	1984	Sautegeau, A.; Hannhart, B.; Bégin, P.; Polu, J. M.; Schrijen, F.	[Diurnal basal pulmonary arterial pressure and nocturnal levels of oxygenation in patients with chronic bronchitis].	Bulletin europeen de physiopathologie respiratoire	fre		0395-3890			The relationship between diurnal pulmonary arterial pressure (Ppa) measured in steady state and nocturnal level of oxyhaemoglobin saturation (Sao2) measured continuously was studied in fourteen patients with chronic obstructive lung disease. A right heart catheterization was carried out in the morning in each patient. The nocturnal polygraphic study included a continuous recording of transcutaneo…	1984-12	20/08/2025 16:34	20/08/2025 16:34		541-545		6	20		Bull Eur Physiopathol Respir																		Aged; Humans; Adult; Vital Capacity; Middle Aged; Forced Expiratory Volume; Chronic Disease; Carbon Dioxide/blood; Oxygen/blood; *Blood Pressure; Pulmonary Artery/*physiology; *Circadian Rhythm; Bronchitis/blood/*physiopathology; Oxyhemoglobins/*analysis
F324MY8Q	journalArticle	1987	Kliachkin, L. M.; Rodionova, T. M.	[Dosed physical exercise in the early detection of cor pulmonale in chronic bronchitis patients].	Terapevticheskii arkhiv	rus		0040-3660			A combined study of some indices of external respiratory function (vital capacity, air flow peak rate and derivative values), physical exercise tolerance, ECG signs of hypertrophy of the right ventricle and pulmonary hypertension, microcirculation of the bulbar conjunctiva was performed in 125 patients with chronic bronchitis prior to and after submaximum bicycle ergometric testing. All indices i…	1987	20/08/2025 16:34	20/08/2025 16:34		60-63		3	59		Ter Arkh																		Female; Humans; Male; Adult; Vital Capacity; Exercise Test; Adolescent; Chronic Disease; Electrocardiography; Forced Expiratory Flow Rates; Airway Resistance; Bronchitis/*complications; Conjunctiva/blood supply; Microcirculation/physiopathology; Pulmonary Heart Disease/*diagnosis/etiology
XM33VE33	journalArticle	1981	Raison, J.; Krivitzky, A.; Bentata-Pessayre, M.; Volter, F.; Delzant, G.	[Drepanocytosis and diffuse interstitial pulmonary fibrosis (author's transl)].	Annales de medecine interne	fre		0003-410X			Respiratory disorders in homozygous drepanocytosis and double SC heterozygosis are mainly dependent on two factors : repeated infections with, more particularly, pneumococcus or mycoplasma, and epidoses of occlusion of the pulmonary circulation. Mutual reinforcement of these two factors occurs, in so far as the relative hypoxia of an infected lung increases the risk of falciform and thrombosis fo…	1981	20/08/2025 16:34	20/08/2025 16:34		540-543		8	132		Ann Med Interne (Paris)																		Humans; Male; Adult; Pulmonary Fibrosis/*etiology; Anemia, Sickle Cell/*complications/physiopathology
PC7KA6BT	journalArticle	1974	Komarova, L. A.	[Effect of massage on the processes of gas exchange in patients with hypertensive disease].	Voprosy kurortologii, fizioterapii, i lechebnoi fizicheskoi kultury	rus		0042-8787				1974-06	20/08/2025 16:33	20/08/2025 16:33		263-267		3	0		Vopr Kurortol Fizioter Lech Fiz Kult																		Female; Humans; Male; Spirometry; Adult; Middle Aged; *Respiration; Hypertension/*physiopathology/therapy; *Massage
G5PHZEYR	journalArticle	1973	Marchenko, O. K.	[Effect of medical physical exercise on external respiratory function in hypertension during treatment in the biotron].	Vrachebnoe delo	rus		0049-6804				1973-05	20/08/2025 16:33	20/08/2025 16:33		37-39			5		Vrach Delo																		Humans; Spirometry; Adult; Middle Aged; *Respiratory Function Tests; Ukraine; Chronic Disease; Climate; Hypertension/*therapy; Basal Metabolism; *Environment, Controlled; *Exercise Therapy
B7K96NQQ	journalArticle	2003	Hawry?kiewicz, Iwona; Górecka, Dorota; P?ywaczewski, Robert; Sliwi?ski, Pawe?; Zieli?ski, Jan	[Effect of nocturnal hypoxaemia on the development of pulmonary hypertension in patients with COPD].	Pneumonologia i alergologia polska	pol		0867-7077			Majority of subjects with severe COPD develop mild pulmonary hypertension. Those patients usually present with diurnal, resting hypoxaemia. Further hypoxaemic dips during sleep probably contribute to development permanent pulmonary hypertension. However, separation of effects of diurnal from nocturnal hypoxaemia is difficult. Correlations between severity of nocturnal hypoxaemia and pulmonary art…	2003	20/08/2025 16:33	20/08/2025 16:33		320-328		07-Aug	71		Pneumonol Alergol Pol																		Female; Humans; Male; Spirometry; Adult; Middle Aged; Risk Factors; Time Factors; Hemodynamics; Hypertension, Pulmonary/*etiology/physiopathology; Oxygen/blood; Pulmonary Circulation; Constriction, Pathologic/etiology; Hypoxia/*complications/etiology/physiopathology; Pulmonary Disease, Chronic Obstructive/complications/*physiopathology; Sleep Apnea Syndromes/*etiology/physiopathology
FALV7B6S	journalArticle	2000	Hawry?kiewicz, I.; Sliwi?ski, P.; Pa?asiewicz, G.; P?ywaczewski, R.; Zieli?ski, J.	[Effect of nocturnal hypoxia on pulmonary hemodynamics in patients with obstructive sleep apnea].	Pneumonologia i alergologia polska	pol		0867-7077			Effects of apnoea induced nocturnal hypoxia on pulmonary haemodynamics (PH) in pts with OSA are still under debate. We studied PH in 67 pts (64 M and 3 F) mean +/- SD: age 45 +/- 8 years, with severe OSA, AHI 62 +/- 22. Patients had normal spirometry: FVC 98 +/- 15% N, FEV1 97 +/- 16% N and arterial blood gases--PaO2 72 +/- 10 mmHg, PaCO2 40 +/- 4 mmHg. PH were studied using Swan-Ganz thermodilut…	2000	20/08/2025 16:33	20/08/2025 16:33		28-36		01-Feb	68		Pneumonol Alergol Pol																		Female; Humans; Male; Spirometry; Adult; Middle Aged; Exercise; Pulmonary Wedge Pressure; *Pulmonary Circulation; Hydrogen-Ion Concentration; Hypertension, Pulmonary/diagnosis/etiology/physiopathology; Hypoxia/*complications/physiopathology; Sleep Apnea, Obstructive/*complications/*physiopathology
QXWA6LKE	journalArticle	1984	Roca-Cusachs, A.; Caminal, J.; Mariné, L.; Sans, S.; Schmidt, C.; Tomás, L.; Varela, S.; Balaguer Vintró, I.	[Epidemiology of arterial hypertension in a working population. (III). Relation of various atherosclerotic risk factors with arterial hypertension].	Revista espanola de cardiologia	spa		0300-8932				1984-12	20/08/2025 16:33	20/08/2025 16:33		398-402		6	37		Rev Esp Cardiol																		Humans; Male; Adult; Vital Capacity; Middle Aged; Triglycerides/blood; Smoking; Body Weight; Hyperglycemia/complications; Hypercholesterolemia/complications; Physical Exertion; Hypertension/*etiology/physiopathology
DUULGXXR	journalArticle	1976	Moneger, P.; Oury, M.	[Evaluation of functional repercussions of pulmonary tuberculosis sequelae. Apropos of 112 cases].	Le Poumon et le coeur	fre		0032-5821			In a retrospective study of 112 observations, the authors studied the sequelae on respiratory function in pulmonary tuberculosis bacteriologically cured. With the help of a standardized clinical enquiry they defined three groups of patients: groupe I, 31 patients with parenchymatous sequelae but free of bronchopathy and parietal sequelae; groupe II, 45 patients presenting besides parenchymatous s…	1976	20/08/2025 16:33	20/08/2025 16:33		227-232		5	32		Poumon Coeur																		Aged; Female; Humans; Male; Spirometry; Adult; Middle Aged; Retrospective Studies; Prognosis; Blood Pressure; Radiography; Chronic Disease; Cardiac Catheterization; Physical Exertion; Blood Gas Analysis; Radionuclide Imaging; Hypertension, Pulmonary/etiology; Respiratory Insufficiency/etiology; Bronchitis/complications; Tuberculosis, Pulmonary/*complications/diagnostic imaging
RCZAS4KT	journalArticle	1981	Ebner, E.; Knoth, E.; Riedel, E.	[Evaluation of lung function and pulmonary hypertension preceding surgery of acquired heart defects].	Zeitschrift fur die gesamte innere Medizin und ihre Grenzgebiete	ger		0044-2542			We investigated the connection between the pulmonary hypertension and the lung function in the preoperative time of 176 patients undergoing an operation for prosthetic valve replacement in mitral and aortal position and in both of them. Excluding other causes of restriction we found a distinct coherence between vital capacity and residual volume in heart failures of the mitral valve. The findings…	01/11/1981	20/08/2025 16:33	20/08/2025 16:33		814-818		21	36		Z Gesamte Inn Med																		Humans; Adult; Vital Capacity; Middle Aged; Lung/*physiopathology; Hypertension, Pulmonary/*physiopathology; Pulmonary Wedge Pressure; Mitral Valve; Aortic Valve; Heart Valve Diseases/*physiopathology/surgery; Heart Valve Prosthesis
4WWFFQ84	journalArticle	2004	Yetkin, Ozkan; Karabiyiko?lu, Gülseren	[Evaluation of spirometric and pulmonary haemodynamic parameters in patients with COPD].	Tuberkuloz ve toraks	tur		0494-1373			In this study we aimed to asses the association between the spirometric test which is known to be an indicator of severity of the disease and pulmonary artery pressure, in patient chronic obstructive pulmonary disease (COPD). Study population consisted of 51 patients with COPD. Severity of the disease was graded by the criteria of European Respiratory Society; mildly obstructive 5 patients (FEV1 …	2004	20/08/2025 16:33	20/08/2025 16:33		159-163		2	52		Tuberk Toraks																		Aged; Female; Humans; Male; Adult; Middle Aged; Respiratory Function Tests; Severity of Illness Index; Predictive Value of Tests; Radiography; Hemodynamics; Hypertension, Pulmonary/*complications/physiopathology; Spirometry/*methods; Pulmonary Artery/diagnostic imaging/physiopathology; Pulmonary Disease, Chronic Obstructive/complications/*diagnosis/pathology/physiopathology
8D8X7BBD	journalArticle	1971	Shershnev, V. G.; Alekseenko, M. B.; Dotsenko, Ia N.	[External respiration in hypertension].	Vrachebnoe delo	rus		0049-6804				1971-12	20/08/2025 16:33	20/08/2025 16:33		65-68			12		Vrach Delo																		Aged; Humans; Spirometry; Adult; Middle Aged; Adolescent; Hypertension/*physiopathology; *Respiration
2DTZGWTJ	journalArticle	1970	Zaretski?, V. V.; Kalganova, L. Ia; Korotkov, A. A.; Mogilevski?, E. B.	[External respiration in patients with septal defects dependent upon the degree of pulmonary hemodynamic disturbances].	Kardiologiia	rus		0022-9040				1970-08	20/08/2025 16:33	20/08/2025 16:33		102-107		8	10		Kardiologiia																		Humans; Spirometry; Adult; Respiratory Function Tests; Child; Oxygen Consumption; Adolescent; Blood Pressure; Hypertension, Pulmonary/*physiopathology; Child, Preschool; Vascular Resistance; Hemodynamics; *Respiration; Cardiac Catheterization; Pulmonary Circulation; Physical Exertion; Cardiac Output; Blood Volume; Cardiac Volume; Heart Septal Defects/*physiopathology/surgery
VAGPY44A	journalArticle	2002	Se?sembekov, T. Z.; Kozlova, I. Iu; Smailova, G. T.	[External respiratory function in stages I and II arterial hypertension].	Terapevticheskii arkhiv	rus		0040-3660			AIM: To examine external respiratory function (ERF) and pulmonary circulatory hemodynamics in patients with Stages I and II arterial hypertension (AH). MATERIALS AND METHODS: 105 patients with AH were examined. In 43 of them, spirography and echocardiography were performed with pulmonary pressure and determined during elevated blood pressure (BP) and antihypertensive therapy. RESULTS: ERF disorde…	2002	20/08/2025 16:33	20/08/2025 16:33		27-29		12	74		Ter Arkh																		Female; Humans; Male; Spirometry; Adult; Middle Aged; Blood Pressure; Echocardiography; Time Factors; Data Interpretation, Statistical; Diastole; Systole; Hemodynamics; *Respiration; Hypertension/classification/complications/*physiopathology
MUSEW733	journalArticle	1978	Favez, G.	[Fatal outcome of emphysema without increased bronchial resistance and 6 cases of chronic dyspneic hypoxemic bronchial disease with normal spirometry].	Schweizerische medizinische Wochenschrift	fre		0036-7672			The cases of seven patients with dyspnea, hypoxemia and normal ventilatory tests are presented. Closing volume was measured in 6 and was increased. Two were heavy smokers, 2 were obese, and 2 were exposed to inhalation of industrial irritants. The last patient had severe dyspnea and pronounced hypoxemia which eventually resulted in pulmonary hypertension and right ventricular failure. Lung scan w…	25/02/1978	20/08/2025 16:33	20/08/2025 16:33		299-302		8	108		Schweiz Med Wochenschr																		Aged; Humans; Male; Spirometry; Adult; Middle Aged; Smoking; Obesity/complications; Hypertension, Pulmonary/etiology; Hypoxia/*etiology; Drug Hypersensitivity/complications; Dyspnea/*etiology; Emphysema/*complications; Occupational Diseases
DI6YLEY2	journalArticle	1973	Kireev, P. M.; Martynov, I. F.; Zaza, F.	[Functional state of external respiration and of the lesser circulatory system in patients with myocardial infarct].	Kardiologiia	rus		0022-9040				1973	20/08/2025 16:33	20/08/2025 16:33		52-56		6	13		Kardiologiia																		Aged; Humans; Spirometry; Adult; Vital Capacity; Middle Aged; Oxygen Consumption; Blood Pressure; Pulmonary Artery; Vascular Resistance; Blood Flow Velocity; *Respiration; *Pulmonary Circulation; Hypertension, Pulmonary/etiology; Cardiac Output; Respiratory Insufficiency/etiology; Arteriosclerosis; Myocardial Infarction/complications/*physiopathology; Respiratory System/physiopathology
87F5D6NF	journalArticle	1972	Frad'a, G.; Rizzo, A.; Di Benedetto, A.	[Hemodynamic exploration of the pulmonary circulation in chronic bronchopneumopathies with the use of the floating catheter].	Minerva medica	ita		0026-4806				02/06/1972	20/08/2025 16:33	20/08/2025 16:33		2379-2389		42	63		Minerva Med																		Humans; Male; Spirometry; Adult; Middle Aged; Lung/physiopathology; Oxygen Consumption; Chronic Disease; Hypertension/physiopathology; Electrocardiography; Hemodynamics; *Pulmonary Circulation; Bronchitis/*physiopathology; Catheterization; Heart/physiopathology; Pulmonary Fibrosis/physiopathology; Cardiomegaly/physiopathology; Pulmonary Heart Disease/physiopathology; Silicosis/*physiopathology
VAGMN4ZV	journalArticle	1995	García-Palmieri, M.	[Hypertension in old age].	Puerto Rico health sciences journal	spa		0738-0658			Hypertension occurs in 50% of the elderly persons in industrialized societies. This disorder of the regulation of the arterial blood pressure has different manifestations in different age groups. The young hypertensive usually has an increase in cardiac output and a normal peripheral vascular resistance. The elderly patient with hypertension exhibits a decreased cardiac output and an increased pe…	1995-09	20/08/2025 16:33	20/08/2025 16:33		217-221		3	14		P R Health Sci J																		Aged; Humans; Multicenter Studies as Topic; Comorbidity; Aged, 80 and over; Cardiovascular Diseases/mortality; Aging/physiology; *Hypertension/drug therapy/mortality/physiopathology; Antihypertensive Agents/classification/therapeutic use; Contraindications
352VQL9L	journalArticle	2007	Rusyn, V. I.; Rusyn, A. V.; Patskan', B. M.; Rumiantsev, K. Ie; Sheremet, A. P.	[Indices of the external respiratory function in patients suffering from hepatic cirrhosis with ascitic syndrome].	Klinichna khirurhiia	ukr		0023-2130			The changes of external respiration indices in the patients suffering hepatic cirrhosis, complicated by ascitis and portal hypertension, were studied. Application of method of the ascitic liquor extracorporeal ultrafiltration and sorption with its subsequent return into venous system was proposed. The morphological changes of pulmonary parenchyma, which coincided with lowering of the external res…	2007-01	20/08/2025 16:33	20/08/2025 16:33		20-21		1			Klin Khir																		Female; Humans; Male; Adult; Treatment Outcome; Middle Aged; *Respiratory Physiological Phenomena; Hypertension, Pulmonary/etiology/*physiopathology; Ascites/complications/*physiopathology/surgery; Hypertension, Portal/complications/*physiopathology/surgery; Liver Cirrhosis/complications/*physiopathology/surgery; Peritoneovenous Shunt
Q3XMWQW9	journalArticle	1971	Schauer, J.; Liebold, F.; Luther, T.; Schleusing, G.	[Influence of arterial hypertonia on cardiopulmonary work capability].	Zeitschrift fur die gesamte innere Medizin und ihre Grenzgebiete	ger		0044-2542				01/09/1971	20/08/2025 16:33	20/08/2025 16:33		Suppl:233-235		17	26		Z Gesamte Inn Med																		Female; Humans; Male; Spirometry; Adult; Middle Aged; Respiratory Function Tests; Oxygen Consumption; Lung/*physiopathology; Age Factors; Blood Pressure Determination; Hypertension/*physiopathology; Heart/*physiopathology; Cardiac Volume; Pulse; Heart Function Tests
C5N82R6Z	journalArticle	1990	Luther, R.; Wichert, H.; Köhler, E.; Banditt, P.; Walther, H.	[Interactions of theophylline and nifedipine].	Zeitschrift fur Erkrankungen der Atmungsorgane	ger		0303-657X			We analyzed theophylline serum levels in steady state of 10 subjects (out of them 7 patients with chronic obstructive lung disease (COLD) and 3 volunteers). Serum theophylline concentrations were measured after oral application of 3 X 280 mg theophylline (Theophyllin retard 280 mg) and in a second condition after accessory administration of 3 X 20 mg nifedipine (Corinfar). No significant differen…	1990	20/08/2025 16:33	20/08/2025 16:33		97-103		2	174		Z Erkr Atmungsorgane																		Female; Humans; Male; Adult; Middle Aged; Drug Therapy, Combination; Delayed-Action Preparations; Drug Interactions; Hypertension, Pulmonary/blood/*drug therapy; Lung Diseases, Obstructive/blood/*drug therapy; Nifedipine/*administration & dosage/pharmacokinetics; Theophylline/*administration & dosage/pharmacokinetics
N3H8RPXW	journalArticle	1999	Yasuda, J.; Okada, O.; Kuriyama, T.; Nagao, K.; Yamagishi, F.; Hashizume, I.; Suzuki, A.	[Investigation of pulmonary hemodynamics and chest X-ray findings in hypercapnic patients with pulmonary tuberculosis sequelae].	Kekkaku : [Tuberculosis]	jpn		0022-9776			We investigated pulmonary hemodynamics and chest X-ray findings to explore pathophysiological significance of chronic hypercapnia in patients with pulmonary tuberculosis sequelae. One hundred and seven patients underwent examinations of blood gases and right cardiac catheterization. The patients were divided into two groups, according to arterial carbon dioxide tension under room air breathing (P…	1999-08	20/08/2025 16:34	20/08/2025 16:34		585-598		8	74		Kekkaku																		Aged; Female; Humans; Male; Adult; Middle Aged; Carbon Dioxide/blood; Partial Pressure; *Pulmonary Circulation; Blood Gas Analysis; *Radiography, Thoracic; Tuberculosis, Pulmonary/*complications; Hypercapnia/diagnostic imaging/*physiopathology
X44ZGES5	journalArticle	1999	Yasuda, J.; Okada, O.; Kuriyama, T.; Nagao, K.; Yamagishi, F.; Hashizume, I.; Suzuki, A.	[Investigation of pulmonary hemodynamics and chest X-ray findings in patients with pulmonary tuberculosis sequelae and obstructive ventilatory impairment].	Kekkaku : [Tuberculosis]	jpn		0022-9776			We investigated pulmonary hemodynamics and chest X-ray findings to explore significance of obstructive ventilatory impairment in patients with pulmonary tuberculosis sequelae. One hundred and two patients underwent examinations of blood gases, spirometry, and right cardiac catheterization. The patients were divided into two groups, according to forced expiratory volume in one second as the percen…	1999-01	20/08/2025 16:33	20/08/2025 16:33		May-18		1	74		Kekkaku																		Aged; Female; Humans; Male; Adult; Middle Aged; Child; Adolescent; *Pulmonary Circulation; Lung Diseases, Obstructive/*physiopathology; *Radiography, Thoracic; Tuberculosis, Pulmonary/*complications
R9SIGLPN	journalArticle	1995	Speich, R.; Böhler, A.; Zollinger, A.; Stocker, R.; Vogt, P.; Carrel, T.; Lang, T.; Schmid, R.; Stöhr, S.; Vogt, P. R.	[Isolated lung transplantation--evaluation of patients and initial results].	Schweizerische medizinische Wochenschrift	ger		0036-7672			Between November 1992 and May 1994 we performed 10 single and 5 double lung transplants in patients with end-stage lung diseases due to lymphangioleiomyomatosis (4), cystic fibrosis (3), pulmonary hypertension (3), pulmonary fibrosis (3) and chronic obstructive lung disease (2). In the 13 patients (87%) surviving for median 245 (19-567) days, FEV1 improved from median 640 ml to 1410 ml and the 12…	22/04/1995	20/08/2025 16:34	20/08/2025 16:34		786-795		16	125		Schweiz Med Wochenschr																		Female; Humans; Male; Adult; Treatment Outcome; Middle Aged; Respiratory Function Tests; Forced Expiratory Volume; Child; Adolescent; Survival Analysis; Quality of Life; Lung Diseases/*surgery; Length of Stay; Contraindications; *Lung Transplantation/mortality; Postoperative Complications/mortality
DVABK8ST	journalArticle	1967	Kuznetsova, T. D.; Dubrovski?, V. S.	[Late results of mitral commissurotomy in patients over 40 years of age, according to external respiration data].	Kardiologiia	rus		0022-9040				1967-06	20/08/2025 16:33	20/08/2025 16:33		32-37		6	7		Kardiologiia																		Female; Humans; Male; Spirometry; Adult; Middle Aged; Age Factors; *Respiration; Oxygen/blood; Hypertension, Pulmonary/complications; Methods; Hyperventilation; Mitral Valve Stenosis/complications/physiopathology/*surgery
UUAEKPF7	journalArticle	1993	Wolf, G.; Altmann, E.	[Long-term follow-up of Mobin-Uddin umbrella filter implantation for prevention of pulmonary embolism].	VASA. Zeitschrift fur Gefasskrankheiten	ger		0301-1526			A follow-up of 40 cases of Mobin-Uddin-umbrella implants for prophylaxis of secondary pulmonary embolism is presented. The all-over lethality was 35% (14 patients) including one embolic recurrence. 25 patients could be re-examined 0.2-11.1 years after the implantation, using the patient's history, clinical examination, native X-ray of the umbrella, B-scan of the inferior vena cava, phlebodynamome…	1993	20/08/2025 16:34	20/08/2025 16:34		68-74		1	22		Vasa																		Aged; Female; Humans; Male; Adult; Middle Aged; Adolescent; Risk Factors; Follow-Up Studies; Radiography; Recurrence; Equipment Design; *Vena Cava Filters; Pulmonary Embolism/*prevention & control; Thrombophlebitis/diagnostic imaging/therapy
QC5IVHDH	journalArticle	2003	Steiner, D.; Jeggli, S.; Bernard, A.; Hotz, P.	[Lung diseases in persons exposed to waste disposal dust].	Praxis	ger		1661-8157	10.1024/0369-8394.92.10.436		The current cohort study in the canton of Zurich is investigating respiratory diseases in waste collectors. Therefore, a clinical history was taken and lung function tests and measurement of the Clara cell protein concentration were carried out. The first results show no elevation of the prevalence of asthma or other lung diseases in waste collectors. Compared with control subjects, waste collect…	05/03/2003	20/08/2025 16:33	20/08/2025 16:33		436-440		10	92		Praxis (Bern 1994)																		Cross-Sectional Studies; Humans; Male; Adult; Middle Aged; Cohort Studies; Forced Expiratory Volume/physiology; Vital Capacity/physiology; *Dust; Smoking/adverse effects; Switzerland; Occupational Diseases/diagnosis/epidemiology/*etiology/physiopathology; Occupational Exposure/*adverse effects; Pulmonary Disease, Chronic Obstructive/diagnosis/epidemiology/*etiology/physiopathology; Refuse Disposal
KSU45T8V	journalArticle	2005	Escribano, P. Martín; Sánchez, M. A. Gómez; de Atauri, M. J. Díaz; Frade, J. Palomera; García, I. Martín	[Lung function testing in patients with pulmonary arterial hypertension].	Archivos de bronconeumologia	spa		0300-2896	10.1016/s1579-2129(06)60245-0		OBJECTIVE: The main objective was to describe the results of lung function testing in a series of 120 patients with pulmonary arterial hypertension, and the secondary objective was to compare these findings with hemodynamic variables. PATIENTS AND METHODS: This was a descriptive study of lung function in 120 patients with stable pulmonary arterial hypertension (Evian/Venice groups 1 and 4) studie…	2005-07	20/08/2025 16:33	20/08/2025 16:33		380-384		7	41		Arch Bronconeumol																		Female; Humans; Male; Adult; Middle Aged; Retrospective Studies; Prospective Studies; Respiratory Function Tests; Severity of Illness Index; Lung/*physiopathology; Hemodynamics/physiology; Hypertension, Pulmonary/complications/diagnosis/*physiopathology; Hypoxia/diagnosis/etiology/physiopathology
3PTN78GC	journalArticle	2002	Martusewicz-Boros, Magdalena; Wiatr, Elzbieta; P?odziszewska, Monika; Gawryluk, Dariusz; Opoka, Lucyna; Za?eska, Jolanta	[Lung involvement in systemic lupus erythematosus (SLE)--own experience].	Pneumonologia i alergologia polska	pol		0867-7077			Pulmonary disorders in systemic lupus erythematosus are frequent and sometimes they are the first symptoms of the disease. SLE may cause a variety of clinical presentations and pathologic patterns, which can be difficult to diagnose. We observed 11 patients (9 women and 2 men) with pulmonary manifestations of SLE during last 18 years in our department. Mean age of patients was 47.7 +/- 13.4 years…	2002	20/08/2025 16:33	20/08/2025 16:33		Dec-24		01-Feb	70		Pneumonol Alergol Pol																		Female; Humans; Male; Adult; Treatment Outcome; Middle Aged; Retrospective Studies; Forced Expiratory Volume; Hypertension, Pulmonary/*etiology/physiopathology; Lung Diseases/*etiology/physiopathology; Lupus Erythematosus, Systemic/*complications/drug therapy/physiopathology; Pleural Diseases/*etiology/physiopathology
M5I4RJKR	journalArticle	2007	Quadrelli, Silvia; Ciallella, Lorena; Catalán Pellet, Antonio C.; Molinari, Luciana; Salvado, Alejandro; Auad, Carolina; Spina, Juan Carlos	[Lung involvement in systemic sclerosis].	Medicina	spa		0025-7680			The objective of this study was to determine clinical predictors of interstitial lung disease in patients with systemic sclerosis (SSc) and pulmonary involvement as defined by presence of a decreased diffusing capacity for carbon monoxide (DLCO). Forty subjects with SSc were retrospectively evaluated. Patients were categorized according to their level of DLCO (< o > or = 80% of predicted). Sensit…	2007	20/08/2025 16:33	20/08/2025 16:33		429-435		5	67		Medicina (B Aires)																		Aged; Female; Humans; Male; Adult; Middle Aged; Retrospective Studies; Child; Adolescent; Risk Factors; Radiography; Biomarkers/analysis; Hypertension, Pulmonary/*diagnosis/etiology; Sensitivity and Specificity; Lung Diseases, Interstitial/diagnosis/*etiology/physiopathology; Total Lung Capacity/physiology; Pulmonary Diffusing Capacity/*physiology; Carbon Monoxide/analysis/metabolism; DNA Topoiso…
4Y8F8PUR	journalArticle	1983	Adon'ev, B. I.; Britov, A. N.; Konstantinov, E. N.; Zil'bert, N. L.	[Method of detecting the early stages of heart failure in arterial hypertension patients in prophylactic studies in an unselected population].	Biulleten' Vsesoiuznogo kardiologicheskogo nauchnogo tsentra AMN SSSR	rus		0201-7369			A total of 569 subjects (91.2% response rate) were examined from a 5% random sample of 40 to 64 year-old men and women in the framework of a prophylactic program on hypertension control. There are 181 patients (31.8%) suffering from arterial hypertension (blood pressure 160/95 mm Hg and above). In 111 of them cardiac insufficiency was diagnosed by standard clinical methods and in 60 patients by b…	1983	20/08/2025 16:33	20/08/2025 16:33		35-38		1	6		Biull Vsesoiuznogo Kardiol Nauchn Tsentra AMN SSSR																		Female; Humans; Male; Spirometry; Adult; Middle Aged; Exercise Test; Random Allocation; Urban Population; Heart Failure/*diagnosis/prevention & control; Hypertension/*complications/prevention & control; Moscow
ESMJQF87	journalArticle	1991	Schauer, J.; Orschekowski, H.; Winkler, J.; Steiniger, L.	[Modification of pulmonary hypertension in patients with chronic obstructive lung diseases by trapidil (Rocornal) in an acute trial].	Zeitschrift fur Erkrankungen der Atmungsorgane	ger		0303-657X			Acute effects of Trapidil (Rocornal, Deutsches Hydrierwerk Rodleben) on pulmonary hemodynamics were studied in 47 patients. A marked decrease of pulmonary artery pressure, pulmonary vascular resistance and of right ventricular stroke work at rest and during exercise in different degrees of severity of pulmonary hypertension was shown. Especially the influence on stable pulmonary hypertension is o…	1991	20/08/2025 16:33	20/08/2025 16:33		204-216		3	177		Z Erkr Atmungsorgane																		Aged; Female; Humans; Male; Adult; Middle Aged; Pilot Projects; Oxygen/blood; Forced Expiratory Volume/drug effects; Hemodynamics/*drug effects; Hypertension, Pulmonary/*drug therapy/physiopathology; Lung/blood supply; Exercise Test/drug effects; Lung Diseases, Obstructive/*drug therapy/physiopathology; Muscle, Smooth, Vascular/drug effects/physiopathology; Trapidil/*administration & dosage
FQI2BUIZ	journalArticle	2018	Kuzmar, Isaac; Giraldo Ospina, Carlos Eduardo; Acevedo Osorio, German Oved; Rua Salas, Guido	[Morbidity of Chronic Obstructive Pulmonary Disease in Colombia. Results of the study SANEPOC-2].	Revista de la Facultad de Ciencias Medicas (Cordoba, Argentina)	spa		1853-0605 0014-6722	10.31053/1853.0605.v75.n1.16617		OBJECTIVE: to relate the morbidities of patients belonging to the COPD program of a health institution in Anserma, Caldas (Colombia). MATERIAL AND METHODS: a descriptive study was presented with a sample of 51 patients who underwent exploratory spirometry, the findings were contrasted with the main commodities reported by the patients or the Medical Record through descriptive and inferential stat…	22/03/2018	20/08/2025 16:33	20/08/2025 16:33		19-24		1	75		Rev Fac Cien Med Univ Nac Cordoba																		Cross-Sectional Studies; Female; Humans; Male; Adult; Prospective Studies; Comorbidity; COPD; Dyslipidemias/epidemiology; Hypertension/epidemiology; spirometry; Diabetes Mellitus/epidemiology; Cerebrovascular Disorders/epidemiology; Coronary Disease/epidemiology; Pulmonary Disease, Chronic Obstructive/*epidemiology/physiopathology; Asthma/epidemiology; Morbidity; Colombia; Colombia/epidemiology; …
JT796LT2	journalArticle	1987	Hamet, A.; Král, B.; Cernohorský, D.; Gregor, J.; Pospísil, M.; Tilser, P.; Eliás, J.; Rozánek, P.; Koudelka, V.	[Nitrates in the treatment of hypoxic pulmonary hypertension].	Vnitrni lekarstvi	cze		0042-773X				1987-04	20/08/2025 16:33	20/08/2025 16:33		332-340		4	33		Vnitr Lek																		Female; Humans; Male; Adult; Vital Capacity; Middle Aged; Hemodynamics; Oxygen/blood; Hypertension, Pulmonary/blood/*drug therapy/physiopathology; Nitroglycerin/administration & dosage/*therapeutic use
YXYCGM5P	journalArticle	1993	Franz, H.; Schauer, J.	[Noninvasive diagnosis of pulmonary hypertension in patients with COPD using regression and discriminant analysis].	Zeitschrift fur die gesamte innere Medizin und ihre Grenzgebiete	ger		0044-2542			The evidence of elevated non-invasive parameters in prediction of pulmonary hypertension was examined in 168 patients with chronic obstructive pulmonary disease (COPD). Forced vital capacity (FVC), Tiffeneau-test (FEV1), oxygen partial pressure, x-ray ascertained diameter of right descending branch of pulmonary artery (RDB), myocardial scintigraphy, and right ventricular ejection fraction showed …	1993-11	20/08/2025 16:33	20/08/2025 16:33		538-543		11	48		Z Gesamte Inn Med																		Aged; Female; Humans; Male; Adult; Middle Aged; Regression Analysis; *Lung Volume Measurements; Pulmonary Wedge Pressure/physiology; Hemodynamics/physiology; Discriminant Analysis; Hypertension, Pulmonary/classification/*diagnosis/physiopathology; Lung Diseases, Obstructive/classification/*diagnosis/physiopathology
7LJI38FI	journalArticle	1972	Nicaise, J.; Lardani, H.; Van Houte, C.; Bernard, R.	[Normal values of the Macruz index in children and adults. Study of the Macruz index in chronic pulmonary diseases (correlation with hemodynamic data)].	Acta cardiologica	fre		0001-5385				1972	20/08/2025 16:33	20/08/2025 16:33		307-315		3	27		Acta Cardiol																		Female; Humans; Adult; Vital Capacity; Middle Aged; Respiratory Function Tests; Child; Adolescent; Age Factors; Chronic Disease; Hemodynamics; Pulmonary Circulation; Hypertension, Pulmonary/physiopathology; *Electrocardiography; Heart/physiopathology; Respiratory Tract Diseases/*physiopathology
IB3VNDCE	journalArticle	1996	Koziej, M.; Ma?kowski, M.; Radwan, L.; Maszczyk, Z.	[Obesity and hypoventilation syndrome; effects of weight loss and treatment with respiratory stimulants].	Pneumonologia i alergologia polska	pol		0867-7077			A 32-year-old, hypertensive, morbidly obese (BMI 49 kg/m2) woman was referred to us suspected of sleep-disordered breathing. Polycythaemia, right heart and respiratory failure, restrictive ventilatory impairment, decreased hypercapnic respiratory drive, high number of very short apneas mostly of central origin (698 vs 530 obstructive), and overnight hypoxaemia were found. The diagnosis of obesity…	1996	20/08/2025 16:34	20/08/2025 16:34		687-696		09-Oct	64		Pneumonol Alergol Pol																		Female; Humans; Adult; Bronchodilator Agents/therapeutic use; Almitrine/therapeutic use; Aminophylline/therapeutic use; Diet, Reducing; Energy Intake; Obesity Hypoventilation Syndrome/diagnosis/physiopathology/*therapy; Obesity, Morbid/physiopathology/therapy; Respiratory System Agents/therapeutic use; Weight Loss/physiology
F9JI5DTY	journalArticle	1967	Kogan, B. B.; Daniliak, I. G.	[On the relative insufficiency of the tricuspid valve in patients with chronic pulmonary heart].	Kardiologiia	rus		0022-9040				1967-02	20/08/2025 16:33	20/08/2025 16:33		82-83		2	7		Kardiologiia																		Aged; Female; Humans; Male; Spirometry; Adult; Middle Aged; Blood Pressure; Chronic Disease; Respiration; Hypertension/etiology; Blood Volume; Bloodletting; Pulmonary Heart Disease/*complications/drug therapy/physiopathology; Tricuspid Valve Insufficiency/*complications/drug therapy/physiopathology; Veins
BEU797CK	journalArticle	2018	Kolesnikova, O.; Krakhmalova, O.; Trutaev, S.	[OPTIMIZATION OF DIAGNOSIS OF PULMONARY HYPERTENSION SYNDROME IN PATIENTS WITH CHRONIC OBSTRUCTIVE PULMONARY DISEASE IN COMBINATION WITH ISCHEMIC HEART DISEASE].	Georgian medical news	rus		1512-0112			Objective - to develop a new additional method for assessing the level of pulmonary artery pressure in patients with chronic obstructive lung obstruction (COPD) in combination with ischemic heart disease (IHD), which will improve the quality of early diagnosis of pulmonary hypertension syndrome in this category of patients. The study included 104 male patients diagnosed with COPD in combination w…	2018-09	20/08/2025 16:33	20/08/2025 16:33		73-79		282			Georgian Med News																		Humans; Male; Adult; Middle Aged; Biomarkers/blood; Pulmonary Disease, Chronic Obstructive/*complications; C-Reactive Protein/analysis; Syndrome; Hypertension, Pulmonary/complications/*diagnosis/physiopathology; Myocardial Ischemia/*complications
GDD552GK	journalArticle	1989	Bobrov, V. A.; Dziak, G. V.; Vasil'chenko, V. V.	[Oxygen and hemodynamic support for physical load in neurocirculatory dystonia].	Vrachebnoe delo	rus		0049-6804			Spiroergometric examinations were carried out in 148 students with neurocirculatory dystonia. The adaptation reaction of the cardiorespiratory system to different load strength was studied. The authors used a complex approach with evaluation of the functional parameters of the heart, indices of central hemodynamics and analysis of respiratory gases. As a result of the investigation signs of deada…	1989-08	20/08/2025 16:33	20/08/2025 16:33		22-24		8			Vrach Delo																		Female; Humans; Male; Spirometry; Adult; Exercise Test; Adolescent; Echocardiography; Hypertension/physiopathology; Hemodynamics/*physiology; Hypotension/physiopathology; Neurocirculatory Asthenia/*physiopathology; Oxygen Consumption/*physiology; Physical Exertion/*physiology
75G9J3Q3	journalArticle	1980	Martynov, A. I.; Vertkin, A. L.; Khomenko, V. L.; Ivashchuk, A. I.	[Physical work capacity and the cardiovascular system reaction to load in hypertension].	Klinicheskaia meditsina	rus		0023-2149				1980-06	20/08/2025 16:33	20/08/2025 16:33		38-42		6	58		Klin Med (Mosk)																		Aged; Female; Humans; Male; Spirometry; Adult; Middle Aged; Exercise Test; Chronic Disease; Hypertension/*physiopathology; Hemodynamics; Cardiovascular System/*physiopathology; *Physical Endurance; Blood Circulation
LTD275KL	journalArticle	2005	Chaouat, A.; Canuet, M.; Kraemer, J. P.; Enache, I.; Ducoloné, A.; Kessler, R.; Weitzenblum, E.	[Physiological functional tests to evaluate pulmonary arterial hypertension].	Revue des maladies respiratoires	fre		0761-8425	10.1019/200530187		INTRODUCTION: Pulmonary arterial hypertension (PAH) is a rare and complex disease, which requires careful diagnostic evaluation. STATE OF THE ART: Most patients have a mild decrease in lung volumes and a moderate decrease in carbon monoxide transfer factor. Mild to moderate arterial hypoxaemia, is often present, associated with a mild respiratory alkalosis. When hypoxaemia is severe, it may repre…	2005-12	20/08/2025 16:33	20/08/2025 16:33		991-997		6 Pt 1	22		Rev Mal Respir																		Female; Humans; Male; Spirometry; Adult; Vital Capacity; Middle Aged; Respiratory Function Tests; Cohort Studies; Exercise Test; Severity of Illness Index; Adolescent; Prognosis; Age Factors; Sex Factors; Body Mass Index; Time Factors; Pulmonary Gas Exchange; Hemodynamics; Diagnosis, Differential; Exercise Tolerance; Echocardiography, Doppler; Cardiac Catheterization; Blood Gas Analysis; Hyperten…
U9D25KI5	journalArticle	1973	Chrástek, J.; Adamírová, J.; Kríz, V.; Boudová, L.; Krízek, V.; Benes, K.	[Pressor reaction of the hypertensive patient to physical effort and influence of training].	Casopis lekaru ceskych	cze		0008-7335				28/09/1973	20/08/2025 16:33	20/08/2025 16:33		1198-1204		39	112		Cas Lek Cesk																		Humans; Male; Spirometry; Adult; Middle Aged; Exercise Test; *Hemodynamics; *Physical Exertion; Hypertension/*physiopathology/therapy; *Physical Education and Training; Baths
W4QXPDXF	journalArticle	1974	Pajarola, M.; Hartmann, G.	[Primary alveolar hypoventilation in a young woman].	Schweizerische medizinische Wochenschrift	ger		0036-7672				07/12/1974	20/08/2025 16:33	20/08/2025 16:33		1766-1767		49	104		Schweiz Med Wochenschr																		Female; Humans; Adult; Vital Capacity; Age Factors; Radiography; Chronic Disease; Diagnosis, Differential; Cardiac Catheterization; Blood Gas Analysis; Lung Compliance; Hypertension, Pulmonary/diagnosis; *Pulmonary Alveoli; Anorexia Nervosa/diagnosis; Electromyography; Hypoventilation/*diagnosis; Vertebral Artery/diagnostic imaging
4GMDTJUX	journalArticle	1994	Sandoval Zárate, J.	[Primary or of unknown etiology pulmonary hypertension: survival and its determinants].	Gaceta medica de Mexico	spa		0016-3813			The main objective of the present study is to characterize mortality in PPH and the factors associated with survival. Our series comprises 61 patients diagnosed of PPH and prospectively followed at the Cardiopulmonary Department between the years of 1977 and 1992. Univariate and multivariate analysis were used to examine relations between survival and selected demographic, medical-history, pulmon…	1994-12	20/08/2025 16:33	20/08/2025 16:33		465-475		6	130		Gac Med Mex																		Aged; Female; Humans; Male; Adult; Middle Aged; Infant; Respiratory Function Tests; Child; Lung/physiopathology; Adolescent; Age Factors; Infant, Newborn; Child, Preschool; Survival Analysis; Time Factors; Data Interpretation, Statistical; Hemodynamics; Hypertension, Pulmonary/*mortality/physiopathology/therapy
FFDLLFAV	journalArticle	1969	Kummer, F.	[Primary pulmonary hypertension. Lung function tests].	Wiener Zeitschrift fur innere Medizin und ihre Grenzgebiete	ger		0043-5376				1969	20/08/2025 16:33	20/08/2025 16:33		484-486		10	50		Wien Z Inn Med																		Humans; Adult; Vital Capacity; Middle Aged; Exercise Test; Oxygen Consumption; *Respiratory Function Tests; Hypertension, Pulmonary/blood/*physiopathology; Ventilation-Perfusion Ratio
C7KDMTTP	journalArticle	1976	Smidt, U.; Worth, G.	[Principles for the assessment of working disability due to disorders of the lung (author's transl)].	Pneumonologie. Pneumonology	ger		0033-4073				1976	20/08/2025 16:33	20/08/2025 16:33		75-96			SUPPL		Pneumonologie																		Humans; Male; Adult; Vital Capacity; Middle Aged; Hypertension, Pulmonary/physiopathology; *Disability Evaluation; Airway Resistance; *Expert Testimony; *Work Capacity Evaluation; Coal Mining; Pneumoconiosis/*physiopathology; Work of Breathing
H9MGDCZU	journalArticle	1997	Peters, A. J.; Perings, C.; Schwalen, A.; Steiner, S.; Hennersdorf, M.; Strauer, B. E.; Leschke, M.	[Prognostically relevant parameters in patients with coronary heart disease, arterial hypertension and sleep apnea disorders].	Pneumologie (Stuttgart, Germany)	ger		0934-8387			Patients with untreated sleep apnea syndrome have a higher cardiovascular mortality. It is not known which mechanisms lead to this increase in mortality and whether it is independent from the often associated coronary heart disease and systemic hypertension. In 48 consecutive patients with coronary heart disease confirmed by angiography, exercise-ECG, Holter-ECG, echocardiography, spirometric tes…	1997-06	20/08/2025 16:33	20/08/2025 16:33		580-585		6	51		Pneumologie																		Aged; Humans; Male; Adult; Middle Aged; Risk Factors; Prognosis; Follow-Up Studies; Cause of Death; Coronary Disease/complications/*mortality; Death, Sudden, Cardiac/*epidemiology/etiology; Germany; Hypertension/complications/*mortality; Sleep Apnea Syndromes/complications/*mortality
9DRKHGCE	journalArticle	1978	Herrera, E. L.; Camacho, B.; Bialostozky, D.; Contreras, M.; Martínez, M. L.; Fernández Bonetti, P.	[Pulmonary arterial hypertension of unknown etiology. Study of the cardiopulmonary function].	Archivos del Instituto de Cardiologia de Mexico	spa		0020-3785			Thirty two cases of pulmonary arterial hypertension of unknown etiology (PAH-UE) were studied. The diagnosis was established by exclusion after the results of hemodinamics studies. Ninety percent of cases had severe PAH (100 mmHg). The end diastolic right ventricular pressure was elevated in 46% of cases. The total pulmonary vascular resistance was increased in the order of the 1700 dinas. seg. c…	1978-10	20/08/2025 16:33	20/08/2025 16:33		995-1010		5	48		Arch Inst Cardiol Mex																		Female; Humans; Male; Adult; Respiratory Function Tests; Adolescent; Hemodynamics; Hypertension, Pulmonary/diagnosis/etiology/*physiopathology
ZXU4PMAY	journalArticle	2008	Jing, Zhi-Cheng; Xu, Xi-Qi; Wu, Yan; Zhang, Wei; Zhao, Hui-Ying; Luo, Xiong; Zhai, Li; Jiang, Xin; Lu, Hao; Zhang, Jin-Hu	[Pulmonary function testing in Chinese patients with pulmonary arterial hypertension].	Zhonghua xin xue guan bing za zhi	chi		0253-3758			OBJECTIVE: To determine the diagnostic value of pulmonary function testing in Chinese patients with known pulmonary arterial hypertension (PAH) without history of lung/heart valve diseases. METHODS: Pulmonary function testing was performed in 41 PAH patients diagnosed by right heart catheterization and in 17 healthy controls. RESULTS: Normal pulmonary function testing results were found in 5 PAH …	2008-01	20/08/2025 16:33	20/08/2025 16:33		03-Jun		1	36		Zhonghua Xin Xue Guan Bing Za Zhi																		Cross-Sectional Studies; Female; Humans; Male; Adult; Vital Capacity; Respiratory Function Tests; Forced Expiratory Volume; Lung/*physiopathology; Hypertension, Pulmonary/*physiopathology; Case-Control Studies; Pulmonary Diffusing Capacity
7KACYKB3	journalArticle	1971	Weitzenblum, E.; Pauli, G.; Roeslin, N.; Vandevenne, A.; Bohner, C.; Oudet, P.	[Pulmonary hemodynamic data in asthma crisis; incidence of endothoracic mechanical conditions].	Journal francais de medecine et chirurgie thoraciques	fre		0021-8324				1971-08	20/08/2025 16:33	20/08/2025 16:33		487-509		5	25		J Fr Med Chir Thorac																		Female; Humans; Male; Spirometry; Adult; Middle Aged; Adolescent; Asthma/*complications; Pulmonary Artery; Respiration; Vascular Resistance; Hemodynamics; *Pulmonary Circulation; Hypertension, Pulmonary/*etiology; Blood Gas Analysis; Cardiac Output
HR779ANA	journalArticle	1994	Hawry?kiewicz, I.; Cie?licki, J.; Koziej, M.; Pa?asiewicz, G.; Zieli?ski, J.	[Pulmonary hemodynamics in obstructive sleep apnea or overlap syndrome].	Polskie Archiwum Medycyny Wewnetrznej	pol					We studied pulmonary haemodynamics at rest and on exercise in 44 consecutive patients with moderate to severe obstructive sleep apnea (OSA), mean AHI > 40. The diagnosis was confirmed by standard polysomnography (PSG). According to history and results of spirometric measurements patients were divided to two groups, pure OSA and OSA complicating chronic obstructive pulmonary disease (overlap syndr…	1994-12	20/08/2025 16:33	20/08/2025 16:33		467-473		6	92		Pol Arch Med Wewn																		Female; Humans; Male; Spirometry; Adult; Middle Aged; Exercise/physiology; Hemodynamics; Lung Diseases, Obstructive/complications/*physiopathology; Pulmonary Circulation/*physiology; Hypertension, Pulmonary/etiology; Sleep Apnea Syndromes/etiology/*physiopathology
LZ9YQ8S4	journalArticle	1974	Polu, J. M.; Uffholtz, H.; Bohadana, A. B.; Farzaneh, N.; Sadoul, P.	[Pulmonary hemodynamics in silicosis and anthracosilicosis with small opacities].	Revue de l'Institut d'hygiene des mines	fre		0301-3901				1974	20/08/2025 16:33	20/08/2025 16:33		149-152		3	29		Rev Inst Hyg Mines (Hasselt)																		Humans; Spirometry; Adult; Middle Aged; Hypertension; Lung Volume Measurements; Pulmonary Artery; Blood Gas Analysis; Silicosis/*complications; Cardiac Output; Hydrogen-Ion Concentration; Coal Mining; Hyperventilation; Anthracosilicosis/*complications; Oxyhemoglobins/analysis; Pulmonary Heart Disease/*etiology
KEIQVUCL	journalArticle	1985	Gassner, A.; Tizek, H.; Fridrich, L.; Pichler, M.	[Pulmonary hypertension and chronic obstructive ventilatory disorders--correlation between hemodynamic parameters and pulmonary function].	Schweizerische medizinische Wochenschrift	ger		0036-7672			We evaluated 74 patients with pulmonary hypertension secondary to chronic obstructive pulmonary disease and compared pulmonary function tests as well as capillary blood gas values with pulmonary hemodynamic parameters. Thirty-four patients demonstrated pulmonary hypertension only at exercise, fourty patients had pulmonary hypertension at rest (mean pulmonary artery pressure greater than 20 mm Hg)…	23/02/1985	20/08/2025 16:33	20/08/2025 16:33		266-272		8	115		Schweiz Med Wochenschr																		Aged; Female; Humans; Male; Adult; Middle Aged; Exercise Test; *Respiratory Function Tests; Lung Volume Measurements; Stroke Volume; Electrocardiography; Partial Pressure; Hypertension, Pulmonary/*etiology; *Hemodynamics; Blood Gas Analysis; Lung Diseases, Obstructive/*complications
V8DK8DXC	journalArticle	2018	Di Tullio, Fernando; Ernst, Glenda; Vigovich, Félix; Shanley, Claudia; Chertcoff, Felipe; Bosio, Martín	[Pulmonary hypertension as presentation in multiple myeloma].	Medicina	spa		0025-7680			Multiple myeloma is a hematologic disease, which accounts for 15% of hematologic malignancies. The average age of onset is between 65-70 years and is very rare in young patients, as 2% are under 40 years old. We present a case of 36-year-old women with history of 20 pack years (p/y) smoking, who complaints of dyspnea associated with signs of right cardiac overload, anemia, proteinuria, elevated a…	2018	20/08/2025 16:33	20/08/2025 16:33		443-446		6	78		Medicina (B Aires)																		Female; Humans; Adult; pulmonary hypertension; Cardiac Catheterization; Radiography, Thoracic; Biopsy; dyspnea; Hypertension, Pulmonary/*etiology/pathology/physiopathology; multiple myeloma; Multiple Myeloma/*complications/pathology/physiopathology; transient pulmonary hypertension
8G3VYMAN	journalArticle	1988	Macaluso, S.; Pesce, L.; Saccarola, L.; Cannizzaro, G.; Del Torre, L.	[Pulmonary hypertension in chronic obstructive bronchitis].	Archivio Monaldi per le malattie del torace	ita		1120-0391				1988-08	20/08/2025 16:33	20/08/2025 16:33		305-315		4	43		Arch Monaldi Mal Torace																		Aged; Female; Humans; Male; Adult; Middle Aged; Forced Expiratory Volume; Exercise Test; Blood Pressure; Hypertension, Pulmonary/*physiopathology; Chronic Disease; Pulmonary Artery/physiopathology; Bronchitis/*physiopathology; Lung Diseases, Obstructive/physiopathology
L87MKQJH	journalArticle	2015	Wang, Tongsheng; Mao, Yimin; Sun, Yuxia; Hou, Weiwei; Feng, Yuxuan; Qu, Hongpei	[Pulmonary hypertension in patients with chronic obstructive pulmonary disease: clinical characteristics and risk factors].	Zhonghua nei ke za zhi	chi		0578-1426			OBJECTIVE: To investigate the clinical characteristics of pulmonary hypertension(PH) in patients with chronic obstructive pulmonary disease(COPD) and study the related risk factors. METHODS: Patients with stable COPD enrolled in this study, undergoing examinations including full pulmonary function tests (PFT), 6-minute walk distance (6MWD), Exercise Oxyhemoglobin, Saint. George's respiratory ques…	2015-12	20/08/2025 16:33	20/08/2025 16:33		1037-1040		12	54		Zhonghua Nei Ke Za Zhi																		Female; Humans; Male; Surveys and Questionnaires; Respiratory Function Tests; Forced Expiratory Volume; Risk Factors; Age Factors; Incidence; Echocardiography; Pulmonary Disease, Chronic Obstructive/*complications/physiopathology; Hypertension, Pulmonary/*complications/physiopathology; Oxygen
DR8SRR7T	journalArticle	2001	Launay, D.; Hachulla, E.; Hatron, P. Y.; Michon-Pasturel, U.; Hebbar, M.; Queyrel, V.; Goullard, L.; Robin, S.; Rémy-Jardin, M.; Devulder, B.	[Pulmonary hypertension screening in systemic scleroderma: a cohort study of 67 patients].	La Revue de medecine interne	fre		0248-8663	10.1016/s0248-8663(01)00433-7		PURPOSE: Pulmonary hypertension is a severe complication of systemic sclerosis and has emerged as a major cause of morbidity and mortality in this condition. Treatment is all the more efficient as pulmonary hypertension is early diagnosed. A good knowledge of the clinical, biological and functional features of pulmonary hypertension in systemic sclerosis is therefore necessary to suspect and to d…	2001-09	20/08/2025 16:33	20/08/2025 16:33		819-829		9	22		Rev Med Interne																		Aged; Female; Humans; Male; Spirometry; Adult; Middle Aged; Retrospective Studies; Cohort Studies; Aged, 80 and over; Odds Ratio; Age Factors; Pulmonary Diffusing Capacity; Echocardiography, Doppler; Hypertension, Pulmonary/*diagnosis/etiology/physiopathology; Scleroderma, Systemic/*complications/physiopathology; CREST Syndrome/complications/physiopathology
5IWBF3VB	journalArticle	2010	Barbarash, O. L.; Rutkovskaia, N. V.; Smakotina, S. A.; Chesnokova, Iu L.; Bazdyrev, E. V.; Cherniavskaia, E. Iu; Kudriavtseva, I. A.	[Pulmonary involvement in patients with hypertensive disease].	Kardiologiia	rus		0022-9040			METHODS: Parameters of spirometry, body plethysmography, and pulmonary diffusion capacity were measured in 46 patients (age 35-60 years, 40 men, 6 women) with stage I-II hypertensive disease (HD) without bronchial and pulmonary diseases, systolic dysfunction of left ventricular myocardium, obesity, current or past smoking. RESULTS: Increase of severity of HD and elevation of average values of art…	2010	20/08/2025 16:33	20/08/2025 16:33		31-36		3	50		Kardiologiia																		Female; Humans; Male; Spirometry; Adult; Vital Capacity; Middle Aged; Disease Progression; Lung/*physiopathology; Prognosis; Blood Pressure; Follow-Up Studies; Hypertension/*complications/physiopathology; Plethysmography; Lung Diseases/*etiology/physiopathology
2FAMQYFY	journalArticle	2007	Perrone, A.; Barbarossa, A.; Quacquarelli, M. E.; Magliocco, C.; Cargoni, A.; Masciangelo, V.; Marchini, C.; Brunori, M.	[Pulmonary physiopathology in scleroderma: study of respiratory function in 86 patients].	La Clinica terapeutica	ita		0009-9074			OBJECTIVE: To contribute to an early diagnosis of pulmonary involvement in scleroderma by evaluating the correlation between respiratory symptoms and functional respiratory data observed. PATIENTS AND METHODS: 86 patients affected by scleroderma, 76 women and 10 men, age 14-75, underwent lung function tests, blood gas sample, CO diffusing capacity in setting and supine position, respiratory drive…	2007-04	20/08/2025 16:34	20/08/2025 16:34		115-120		2	158		Clin Ter																		Aged; Female; Humans; Male; Spirometry; Adult; Middle Aged; Adolescent; Blood Chemical Analysis; Scleroderma, Systemic/blood/*physiopathology
IJJM3YSK	journalArticle	1973	Ashkar, G.	[Pulmonary volumes and alveolar ventilation uniformity in hypertension].	Terapevticheskii arkhiv	rus		0040-3660				1973-10	20/08/2025 16:33	20/08/2025 16:33		121-123		10	45		Ter Arkh																		Female; Humans; Male; Adult; Middle Aged; Respiratory Function Tests; *Vital Capacity; Hypertension/*physiopathology; *Ventilation-Perfusion Ratio; Pulmonary Alveoli/*physiopathology
BJV394CX	journalArticle	1993	Sil'vestrov, V. P.; Kovalenko, E. A.; Krysin, Iu S.	[Pulsed hypoxia in the treatment of obstructive lung diseases].	Terapevticheskii arkhiv	rus		0040-3660			A new approach to the treatment of chronic nonspecific pulmonary diseases is proposed: helium-oxygen therapy combined with repeated interrupted hypoxic stimuli. Helium inclusion into hypoxic gas mixture leads to reduced air density. Gas mixture containing 10-15% of oxygen is more effective at the level of alveolocapillary membrane. When conducted in normal atmospheric pressure, the method involve…	1993	20/08/2025 16:34	20/08/2025 16:34		09-Dec		3	65		Ter Arkh																		Aged; Female; Humans; Male; Adult; Middle Aged; Hypoxia/*physiopathology; Asthma/physiopathology/therapy; Bronchitis/physiopathology/therapy; Helium/administration & dosage; Lung Diseases, Obstructive/physiopathology/*therapy; Nitrogen/administration & dosage; Oxygen Inhalation Therapy/*methods; Oxygen/administration & dosage; Remission Induction
J92XCVZ2	journalArticle	1974	Tarkowska, A.	[Regional pulmonary function in patients with arterial hypertension].	Nuclear-Medizin	ger						31/05/1974	20/08/2025 16:33	20/08/2025 16:33		44-61		1	13		Nucl Med (Stuttg)																		Female; Humans; Male; Spirometry; Adult; Middle Aged; Respiratory Function Tests; Lung/*physiopathology; Chronic Disease; Hypertension/*physiopathology; Radioisotopes; Ventilation-Perfusion Ratio; Pyelonephritis/physiopathology; Renal Artery Obstruction/physiopathology; Xenon/administration & dosage
ZP3JQI92	journalArticle	2009	P?ywaczewski, Robert; Czystowska, Monika; Skoczylas, Agnieszka; Biele?, Przemys?aw; Jonczak, Luiza; Górecka, Dorota; Sliwi?ski, Pawe?	[Relationship between age and cardiovascular complications in obstructive sleep apnoea].	Pneumonologia i alergologia polska	pol		0867-7077			INTRODUCTION: Obstructive sleep apnoea (OSA) is a risk factor for cardiovascular morbidity and mortality. The aim of this study was to assess relations between cardiovascular diseases (CVD) and age in OSA subjects. MATERIAL AND METHODS: Consecutive OSA subjects (AHI/RDI > 10, Epworth score > 9 points) were evaluated. The chest X-ray, spirometry, arterial blood gases, ECG, blood morphology and bio…	2009	20/08/2025 16:34	20/08/2025 16:34		235-241		3	77		Pneumonol Alergol Pol																		Aged; Female; Humans; Male; Obesity/epidemiology; Adult; Middle Aged; Comorbidity; Risk Factors; Aged, 80 and over; Body Mass Index; Poland/epidemiology; Blood Glucose/metabolism; Age Distribution; Polysomnography; Glycated Hemoglobin/analysis; Sleep Apnea, Obstructive/diagnosis/*epidemiology; Coronary Disease/*diagnosis/*epidemiology
FA3DBFIK	journalArticle	1975	Martínez Guerra, M. L.; Fernández Bonetti, P.; Lupi Herrera, E.; Rotberg, T.; Elizalde, A.	[Respiratory changes in obesity. Functional and clinical aspects. Study of 26 cases].	Archivos del Instituto de Cardiologia de Mexico	spa		0020-3785			A study was made, at the altitude of Mexico City, of the clinic aspects and of the pulmonary function of 26 obese subjects more than 45% overweight. This excess weight habitually produces severe disturbances in pulmonary and/or heart function. In 50% of the patients, clinic, radiologic and electrocardiographic manifestations were found which suggested the existence of pulmonary arterial hypertens…	1975-02	20/08/2025 16:34	20/08/2025 16:34		Dec-21		1	45		Arch Inst Cardiol Mex																		Female; Humans; Male; Spirometry; Adult; Middle Aged; Respiratory Function Tests; Oxygen Consumption; Radiography; Altitude; Electrocardiography; Oxygen/blood; Partial Pressure; Obesity/*complications; Heart Diseases/etiology/physiopathology; Respiratory Tract Diseases/diagnostic imaging/*etiology/physiopathology
M53XG3AX	journalArticle	1999	Barois, A.	[Respiratory problems in severe scoliosis].	Bulletin de l'Academie nationale de medecine	fre		0001-4079			In kyphoscoliosis restrictive ventilatory defect occurs. In idiopathic scoliosis vital capacity failure is significantly correlated with Cobb angle, vertebral rotation, and thoracic lordosis. Maximum voluntary ventilation is the most affected measurement. Forced expiratory volume in 1 second is reduced. Residual volume remains longtime normal. Hypoxemia due to decrease of diffusing capacity occur…	1999	20/08/2025 16:33	20/08/2025 16:33		721-730		4	183		Bull Acad Natl Med																		Humans; Adult; Middle Aged; Child; Adolescent; Child, Preschool; Pulmonary Circulation/physiology; Respiratory Insufficiency/*etiology/prevention & control/therapy; Scoliosis/*complications; Spinal Fusion
N89L6NFM	journalArticle	1978	Schlick, W.; Pils, P.; Unger, F.; Schmid, P.; Mohl, W.; Frey, M.; Domanig, E.; Navrátil, J.	[Results of operative treatment of artial septal defect in the adult (author's transl)].	Thoraxchirurgie, vaskulare Chirurgie	ger		0040-6384	10.1055/s-0028-1096606		55 of 59 patients with artial septal defect, who had been operated in adult age, were examined postoperatively. The mean time interval from the operation was 43,8 months. Two patients had died immediately after the operation; there were no late deaths. The majority of the reexamined subjects was free of symptoms, in no case was there congestive heart failure. Persistence of postoperative symptoms…	1978-04	20/08/2025 16:33	20/08/2025 16:33		109-116		2	26		Thoraxchir Vask Chir																		Humans; Adult; Age Factors; Follow-Up Studies; Organ Size; Electrocardiography; Heart; Cardiomegaly/diagnosis; Arrhythmias, Cardiac/diagnosis; Heart Septal Defects, Atrial/*surgery; Hypertension, Pulmonary/diagnosis; Postoperative Complications/*diagnosis
GDJX3A5F	journalArticle	1999	Ellafi, M.; Valeyre, D.	[Sarcoidosis and pregnancy].	Revue de pneumologie clinique	fre		0761-8417			If well managed, pregnancy in women with sarcoidosis is usually carried to term with no problem, excepting rare contraindications. There is no specific risk for the embryo-fetus. Fertility is unchanged. Pregnancy can be contraindicated in case of respiratory failure due to heart failure or central nervous system disorders. A vital capacity less than 100 ml or pulmonary hypertension contraindicate…	1999-10	20/08/2025 16:34	20/08/2025 16:34		335-337		5	55		Rev Pneumol Clin																		Female; Humans; Vital Capacity; Disease Progression; Pregnancy; Prognosis; Anti-Inflammatory Agents/therapeutic use; Pregnancy Complications/diagnosis/physiopathology/*therapy; Pregnancy Outcome; Sarcoidosis/*complications/diagnosis/physiopathology/*therapy; Steroids
BMUD3PM3	journalArticle	2019	Falque, L.; Gheerbrant, H.; Saint-Raymond, C.; Quétant, S.; Camara, B.; Briault, A.; Porcu, P.; Pirvu, A.; Durand, M.; Pison, C.; Claustre, J.	[Selection of lung transplant candidates in France in 2019].	Revue des maladies respiratoires	fre		1776-2588 0761-8425	10.1016/j.rmr.2018.03.009		INTRODUCTION: In 2015, the International Society for Heart and Lung Transplantation (ISHLT) published a consensus document for the selection of lung transplant candidates. In the absence of recent French recommendations, this guideline is useful in order to send lung transplant candidates to the transplantation centers and to list them for lung transplantation at the right time. BACKGROUND: The m…	2019-04	20/08/2025 16:33	20/08/2025 16:33		508-518		4	36		Rev Mal Respir																		Humans; Adult; COPD; Pulmonary arterial hypertension; IDIOPATHIC PULMONARY-FIBROSIS; OUTCOMES; MORTALITY; DEATH; INTERNATIONAL SOCIETY; ADULT LUNG; Cystic fibrosis; Lung transplantation; SURVIVAL BENEFIT; Idiopathic pulmonary fibrosis; France/epidemiology; Contraindications; *Patient Selection; BPCO; Cystic Fibrosis/epidemiology/therapy; EXERCISE CAPACITY; Fibrose pulmonaire idiopathique; Heart-L…
BB9SNJ76	journalArticle	1972	Obrzut, D.	[Serum and erythrocyte magnesium in patients with chronic respiratory system diseases].	Polski tygodnik lekarski (Warsaw, Poland : 1960)	pol		0032-3756				22/05/1972	20/08/2025 16:33	20/08/2025 16:33		776-779		21	27		Pol Tyg Lek																		Aged; Female; Humans; Male; Spirometry; Adult; Middle Aged; Adolescent; Chronic Disease; Erythrocytes/*metabolism; Hypertension, Pulmonary/blood; Magnesium/*blood; Pulmonary Emphysema/blood; Respiratory Tract Diseases/*blood
QQBHJ5TA	journalArticle	1989	Marotel, C.; Natali, F.; Heyraud, J. D.; Vaylet, F.; L'Her, P.; Bonnet, D.; Allard, P.	[Severe forms of effort-induced asthma].	Allergie et immunologie	fre		0397-9148			Severe reactions in exercise-induced asthma (EIA) seem to be underestimated in the published literature. We report two cases of near-miss death from EIA that occurred after a short run. We review 364 exercise tests that were performed between September 1987 and October 1988 by a standardised protocol on a treadmill, on patients with possible EIA. A positive test, defined by a fall of FEV1 of at l…	1989-02	20/08/2025 16:34	20/08/2025 16:34		61-64		2	21		Allerg Immunol (Paris)																		Female; Humans; Male; Adult; Forced Expiratory Volume; Exercise Test; Running; Asthma, Exercise-Induced/diagnosis/*etiology/physiopathology; Asthma/*etiology; Heart Arrest/etiology
XVENSE9L	journalArticle	1968	Tourniaire, A.; Tartulier, M.; Blum, J.; Deyrieux, F.	[Severe neurotic tachycardia treated with propranolol. Study of respiratory function and cardiac hemodynamics].	Archives des maladies du coeur et des vaisseaux	fre		0003-9683				1968-05	20/08/2025 16:33	20/08/2025 16:33		735-745		5	61		Arch Mal Coeur Vaiss																		Female; Humans; Male; Spirometry; Adult; Hemodynamics; Diagnosis, Differential; Hypertension/diagnosis; Hyperthyroidism/diagnosis; Neurotic Disorders/*complications; Propranolol/*administration & dosage; Tachycardia/diagnosis/*drug therapy/etiology
4RG2XTC3	journalArticle	1976	Agranovich, R. I.; Sergeeva, L. N.	[Significance of external respiratory indices in the diagnosis of pulmonary hypertension].	Kardiologiia	rus		0022-9040			The results of the presented study include the parameters of pulmonary ventilation, respiratory volumes, pulmonary diffusion, oxygen saturation of arterial blood in patients with mitral stenosis, aortic valve insufficiency, and primary forms of pulmonary hypertension, as well as the dynamics of several parameters of pulmonary respiration in a group of patients following an alleviation of their ci…	1976-10	20/08/2025 16:33	20/08/2025 16:33		26-34		10	16		Kardiologiia																		Humans; Adult; Vital Capacity; Middle Aged; Oxygen Consumption; Lung Volume Measurements; Hemodynamics; Pulmonary Diffusing Capacity; *Respiration; Partial Pressure; *Pulmonary Circulation; Pulmonary Artery/physiopathology; Hypertension, Pulmonary/*diagnosis/physiopathology; Ventilation-Perfusion Ratio; Aortic Valve Insufficiency/physiopathology; Heart Block/physiopathology; Mitral Valve Stenosis…
WAA2M6X7	journalArticle	2008	P?ywaczewski, Robert; Stok?osa, Anna; Biele?, Przemys?aw; Bednarek, Micha?; Czerniawska, Justyna; Jonczak, Luiza; Górecka, Dorota; Sliwi?ski, Pawe?	[Six-minute walk test in obstructive sleep apnoea].	Pneumonologia i alergologia polska	pol		0867-7077			INTRODUCTION: The aim of this study was to assess results of 6MWT in non-selected group of obstructive sleep apnoea (OSA) patients. In healthy adult subjects 6-minute walking distance (6MWD) range from 400 to 700 m. Obesity, the main symptom of OSA, is one of the factors associated with reduction of 6MWD (another common factors: older age, shorter height, female sex, pulmonary, cardiovascular and…	2008	20/08/2025 16:33	20/08/2025 16:33		75-82		2	76		Pneumonol Alergol Pol																		Aged; Female; Humans; Male; Spirometry; Adult; Middle Aged; Body Mass Index; Predictive Value of Tests; Regression Analysis; Hypertension/complications; Exercise Test/*methods; Body Weight; Body Height; *Exercise Tolerance; *Walking; Obesity/complications; Sleep Apnea, Obstructive/etiology/*physiopathology; Poland
JFNQ56GR	journalArticle	1984	Havel, V.; Král, B.; Eliás, J.; Hamet, A.; Cernohorský, D.	[Spiroergometry in patients with hypoxic pulmonary hypertension treated with Corinfar].	Sbornik vedeckych praci Lekarske fakulty Karlovy univerzity v Hradci Kralove. Supplementum	cze		0049-5522				1984	20/08/2025 16:33	20/08/2025 16:33		325-332		4	27		Sb Ved Pr Lek Fak Karlovy Univerzity Hradci Kralove Suppl																		Humans; Male; Spirometry; Adult; Middle Aged; Oxygen Consumption; Oxygen/*blood; *Respiration; Lung Diseases, Obstructive/complications; Hypertension, Pulmonary/blood/complications/drug therapy/*physiopathology; Nifedipine/*therapeutic use
EE4R8EYY	journalArticle	1970	Sokolov, S. B.; Basiev, Z. G.; Mandel', P. I.	[State of the pulmonary circulation in middle-aged and elderly patients with pulmonary tuberculosis].	Problemy tuberkuleza	rus		0032-9533				1970	20/08/2025 16:33	20/08/2025 16:33		56-62		2	48		Probl Tuberk																		Aged; Humans; Spirometry; Middle Aged; Blood Pressure; Age Factors; Electrocardiography; Cardiac Catheterization; Oxygen/blood; *Pulmonary Circulation; Hypertension, Pulmonary/*etiology; *Hemodynamics; Tuberculosis, Pulmonary/blood/complications/*physiopathology
JJ3G4TFD	journalArticle	1970	Schwalb, H.; Fackler, R.	[Studies on the cardiopulmonary capacity in smokers].	Archiv fur Kreislaufforschung	ger		0003-9217				1970-08	20/08/2025 16:33	20/08/2025 16:33		167-180		3	62		Arch Kreislaufforsch																		Humans; Male; Spirometry; Adult; Vital Capacity; Middle Aged; Respiratory Function Tests; Hypertension; Blood Pressure; Lung/*physiology; Stress, Physiological; Blood Circulation; *Smoking; Heart/*physiology; Pulse
V4JQWMB5	journalArticle	1972	Krempf, M.; Vetillard, R.; Migueres, J.; Jover, A.; Bezombes, J. P.; Garrigues, M.	[Study by means of microcatheterization of the activity of drugs with pharmacodynamic effect on the average pressure in the pulmonary artery].	Le Poumon et le coeur	fre		0032-5821				1972	20/08/2025 16:33	20/08/2025 16:33		301-304		6	28		Poumon Coeur																		Aged; Female; Humans; Male; Spirometry; Adult; Middle Aged; Blood Pressure/*drug effects; Hypoxia/physiopathology; Cardiac Catheterization; Hypertension, Pulmonary/physiopathology; Methods; *Pulmonary Artery; Amino Alcohols/pharmacology; Bronchodilator Agents/*pharmacology; Isoproterenol/pharmacology; Oxygen/*pharmacology
TIR9HR98	journalArticle	2016	Chernysh, I. M.; Zilov, V. G.; Vasilenko, A. M.; Frolkov, B. K.	[The algorithm for the determination of the sufficient number of dynamic electroneurostimulation procedures based on the magnitude of individual testing voltage at the reference point].	Voprosy kurortologii, fizioterapii, i lechebnoi fizicheskoi kultury	rus		0042-8787	10.17116/kurort2016627-32		This article was designed to present evidence of the advantages of the personified approach to the treatment of the patients presenting with arterial hypertension (AH), lumbar spinal dorsopathy (LSD), chronic obstructive pulmonary disease (COPD), and duodenal ulcer (DU) at the stage of exacerbation obtained by the measurements of testing voltage at the reference point (Utest). AIM: The objective …	2016	20/08/2025 16:33	20/08/2025 16:33		27-32		6	93		Vopr Kurortol Fizioter Lech Fiz Kult																		Aged; Female; Humans; Male; Adult; Middle Aged; Reference Values; *Algorithms; Duodenal Ulcer/*diagnosis; Hypertension/*diagnosis/therapy; Low Back Pain/*diagnosis; Pain Measurement/methods; Pulmonary Disease, Chronic Obstructive/*diagnosis; Transcutaneous Electric Nerve Stimulation/*standards
H3BL2Q8N	journalArticle	2006	Feng, Xue-wei; Kang, Jian; Wen, Hua; Wang, Zan-feng; Wang, Wei; Wang, Qiu-yue; Yu, Run-jiang	[The analysis of risk factors correlated to pulmonary hypertension in obstructive sleep apnea syndrome patients during awake state].	Zhonghua nei ke za zhi	chi		0578-1426			OBJECTIVE: To investigate the development of pulmonary hypertension in obstructive sleep apnea syndrome (OSAS) patients and to analyze the correlated factors. METHODS: Pulmonary arterial pressure was monitored by right cardiac catheterization in 15 OSAS patients, and simultaneously polysomnography was performed. Blood gas analysis and lung function were also measured. RESULTS: Pulmonary arterial …	2006-05	20/08/2025 16:33	20/08/2025 16:33		382-385		5	45		Zhonghua Nei Ke Za Zhi																		Humans; Male; Adult; Middle Aged; Risk Factors; Multivariate Analysis; Body Mass Index; Regression Analysis; Oximetry; Polysomnography; Hypertension, Pulmonary/*etiology/physiopathology; *Pulmonary Wedge Pressure; Pulmonary Ventilation; Sleep Apnea, Obstructive/*complications/physiopathology
ELXF3EVD	journalArticle	2021	Guseva, O. V.; Zhukova, N. G.	[The assessment of physical fitness level, the functional status and the social features of the elderly that decided to engage in physical exercises.].	Advances in gerontology = Uspekhi gerontologii	rus		1561-9125			For the sake of maintaining active longevity of the elderly the adequate, individually selected physical activity, that was get after the integrated assessment of physical fitness level, the functional status and the social features, is necessary. 121 women (mean age 66,77±5,37) who decided to engage in physical exercises were included in the study. For every participant professional, social and …	2021	20/08/2025 16:34	20/08/2025 16:34		122-127		1	34		Adv Gerontol																		Aged; Female; Humans; Exercise; fitness level; functional status; physical exercises; Body Mass Index; *Physical Fitness; Walking; *Functional Status; the elderly
AUEA6RKL	journalArticle	1975	Horzela, T.; Dubiel, J. P.; Dubiel, J. S.; Szczeklik, J.; Zbigniew, P.; Karczmarz, A.; Mysik, M.	[The behaviour of haemodynamic indicators of pulmonary circulation and spirometric parametera under the influence of Sadamin in patients with chronic pulmonary heart syndrome].	Przeglad lekarski	pol		0033-2240				1975	20/08/2025 16:33	20/08/2025 16:33		379-383		4	32		Przegl Lek																		Aged; Female; Humans; Male; Spirometry; Adult; Middle Aged; Hemodynamics/*drug effects; Pulmonary Circulation/*drug effects; *Xanthinol Niacinate/therapeutic use; Hypertension, Pulmonary/*drug therapy; Pulmonary Heart Disease/*physiopathology; Theophylline/*analogs & derivatives; Vasodilator Agents/*pharmacology/therapeutic use
BX7EEEVB	journalArticle	2014	Wang, Hui; Tian, Zhuang; Liu, Yongtai; Li, Mengtao; Wang, Qian; Zeng, Xiaofeng; Fang, Quan	[The clinical characteristics of systemic sclerosis-related pulmonary arterial hypertension].	Zhonghua nei ke za zhi	chi		0578-1426			OBJECTIVE: To study the clinical, cardiopulmonary functional and hemodynamic profiles of systemic sclerosis patients with pulmonary hypertension (SSc-PAH) compared with those of idiopathic pulmonary hypertension (IPAH). METHODS: Patients diagnosed with SSc-PAH or IPAH by right heart catheterization were consecutively enrolled into the study between 2011 and 2013 in Peking Union Medical College Ho…	2014-05	20/08/2025 16:33	20/08/2025 16:33		390-393		5	53		Zhonghua Nei Ke Za Zhi																		Aged; Female; Humans; Male; Adult; Treatment Outcome; Middle Aged; Hemodynamics; Cardiac Catheterization; Scleroderma, Systemic/*complications/physiopathology; Familial Primary Pulmonary Hypertension/*diagnosis; Hypertension, Pulmonary/*diagnosis/drug therapy/physiopathology
J8GDEU49	journalArticle	2016	Veyler, R. V.; Musaeva, T. S.; Trembach, N. V.; Zabolotskikh, I. B.	[THE CRITICAL INCIDENTS IN THE COMBINED ANESTHESIA DURING MAJOR ABDOMINAL SURGERY IN ELDERRY AND OLD PATIENTS: ROLE PREOPERATIVE LEVEL OF WAKEFULNESS.].	Anesteziologiia i reanimatologiia	rus		0201-7563			THE AIM: to determine patterns during combined anesthesia andfrequency ofcritical incidents, depending on the initial level of wakefulness and patient age. MATERIALS AND METHODS: 158 patients of planning operated under combined anesthesia for colon tumors were divided into two groups of elderly patients (n= 79) and old (n= 79). Each group was divided into 3 subgroups, depending on level of wakefu…	2016-09	20/08/2025 16:34	20/08/2025 16:34		352-356		5	61		Anesteziol Reanimatol																		Aged; Humans; Retrospective Studies; Aged, 80 and over; Age Factors; Incidence; Respiratory Physiological Phenomena; Hemodynamics/physiology; *Colectomy; *Preoperative Period; *Wakefulness/physiology; Anesthesia, General/*methods; Intestinal Neoplasms/surgery; Intraoperative Complications/epidemiology/*etiology/physiopathology
8JT4R4TD	journalArticle	1991	Sarac, R.	[The effect of acute bronchospasm on pulmonary artery pressure].	Lijecnicki vjesnik	hrv		0024-3477			The influence of acute airways obstruction on the values of the systolic pulmonary arterial pressure in patients with bronchial asthma is presented. The acute airways obstruction has been attained by the nonspecific bronchial provocation test on methacholine, using the modified Cockcroft and associates method. The systolic pulmonary arterial pressure has been determined using the non-invasive Dop…	1991-12	20/08/2025 16:34	20/08/2025 16:34		390-393		11-Dec	113		Lijec Vjesn																		Female; Humans; Male; Adult; Pulmonary Artery/*physiopathology; Echocardiography, Doppler; *Blood Pressure; Respiratory Mechanics; Acute Disease; Asthma/*physiopathology
2ZPIM76W	journalArticle	2025	Tayutina, T. V.; Lysenko, A. V.; Kazaryan, T. M.; Modebadze, E. V.; Kaplunovskaya, M. A.	[The effect of arterial hypertension on the stimulation of angiogenesis and the severity of systemic inflammation in elderly patients with chronic obstructive lung disease.].	Advances in gerontology = Uspekhi gerontologii	rus		1561-9125			Chronic obstructive pulmonary diseases occupy a significant place in the structure of diseases in the elderly and senile and contribute to the diversity and multiplicity of combined pathology, impaired quality of life and causes of mortality in the elderly. One of the leading tasks in the treatment of vascular disorders, which are of particular importance in arterial hypertension combined with CO…	2025	20/08/2025 16:34	20/08/2025 16:34		150-155		1	38		Adv Gerontol																		Aged; Female; Humans; Male; Severity of Illness Index; chronic obstructive pulmonary disease; Tumor Necrosis Factor-alpha/blood; arterial hypertension; *Hypertension/complications/physiopathology/blood; *Inflammation/etiology/physiopathology/blood; *Neovascularization, Pathologic; *Pulmonary Disease, Chronic Obstructive/physiopathology/complications/blood; Angiogenesis; angiogenesis inducers; mar…
T825ETDB	journalArticle	1994	Chazova, I. E.; Belenkov, Iu N.; Mareev, V. Iu; Floria, V. G.; Sinitsyn, V. E.; Nakonechnikov, S. N.	[The effect of Lomir (isradipine) on the tolerance for physical loading and on the gas exchange indices of patients with primary pulmonary hypertension].	Terapevticheskii arkhiv	rus		0040-3660			Spirometry and bicycle ergometry were performed before and 3 weeks, 6 months after lomir treatment (mean dose 10.62 +/- 2.59 mg/day) of 8 patients with primary pulmonary hypertension. It was found that 3 weeks of the treatment produced a significant increase in the maximum power working capacity and performance, in 6 months of the treatment there were positive trends in gas exchange: anaerobic th…	1994	20/08/2025 16:33	20/08/2025 16:33		54-57		9	66		Ter Arkh																		Female; Humans; Male; Adult; Chronic Disease; Time Factors; Drug Evaluation; Hemodynamics/drug effects; Exercise Tolerance/*drug effects; Pulmonary Gas Exchange/*drug effects; Oxygen Consumption/drug effects; Exercise Test/instrumentation/methods; Hypertension, Pulmonary/diagnosis/*drug therapy/*physiopathology; Isradipine/*therapeutic use
UA8F593M	journalArticle	1980	Janiszewski, M.	[The effect of respiratory exercises on arterial blood pressure, some pulmonary ventilation indices, and the effort oxygen utilization in patients with essential hypertonia (author's transl)].	Przeglad lekarski	pol		0033-2240				1980	20/08/2025 16:33	20/08/2025 16:33		557-560		7	37		Przegl Lek																		Female; Humans; Male; Adult; Vital Capacity; Oxygen Consumption; Blood Pressure; Respiration; *Breathing Exercises; Hypertension/*physiopathology/therapy; Maximal Voluntary Ventilation
AL6BV4RP	journalArticle	2013	Todurov, I. M.; Bilians'ky?, L. S.; Perekhristenko, O. V.; Kosiukhno, S. V.; Kalashnikov, O. O.; Plehutsa, O. I.	[The factor of intra-abdominal pressure in patients with morbid obesity].	Klinichna khirurhiia	ukr		0023-2130			Pathogenetic peculiarities of chronic intraabdominal hypertension syndrome (CHIHS) in patients, suffering morbid obesity (MO), to whom bariatric operative interventions were performed, were studied. The intraabdominal pressure factor impact on the concurrent diseases and postoperative period course in patients, suffering MO, was analyzed.	2013-05	20/08/2025 16:34	20/08/2025 16:34		28-31		5			Klin Khir																		Female; Humans; Male; Adult; Treatment Outcome; Middle Aged; Adolescent; Young Adult; Body Mass Index; Respiratory Physiological Phenomena; Cardiovascular Physiological Phenomena; Bariatric Surgery/*methods; Intra-Abdominal Hypertension/*complications/diagnosis/physiopathology/surgery; Monitoring, Ambulatory; Monitoring, Intraoperative; Obesity, Morbid/complications/diagnosis/physiopathology/*sur…
NIFAWEZI	journalArticle	1967	Mühlberg, H.; Schleusing, G.; Mühlberg, G.	[The importance of ergometry for the evaluation of hypertension].	Zeitschrift fur die gesamte innere Medizin und ihre Grenzgebiete	ger		0044-2542				01/08/1967	20/08/2025 16:33	20/08/2025 16:33		Suppl:233-237		15	22		Z Gesamte Inn Med																		Female; Humans; Male; Spirometry; Adult; Middle Aged; Blood Pressure; Electrocardiography; Heart Function Tests; Hypertension/*diagnosis/drug therapy; Methyldopa/therapeutic use
T7YZGIPB	journalArticle	1999	Czechowicz-Janicka, K.; Staszkiewicz, J.; Strza?kowska, M.; Krajewska, M.; Popio?ek, B.; Christman, A.	[The influence of 0.85% RS-timolol and 0.5% S-timolol on intraocular pressure and systemic arterial blood pressure, heart rate, ECG, expiratory capacity in patients with ocular hypertension and primary open-angle glaucoma].	Klinika oczna	pol		0023-2157			PURPOSE: Analysis of local and systemic effects of RS-timolol enantiomer and S-timolol in patients with ocular hypertension and glaucoma: evaluation of Risk/Benefit Ratio. MATERIAL AND METHODS: 19 patients (38 eyes) receiving 0.85% RS-timolol and 10 patients (20 eyes) receiving 0.5% S-timolol were evaluated using a double-blank test. Intraocular pressure, heart rate, systemic arterial blood press…	1999	20/08/2025 16:34	20/08/2025 16:34		333-337		5	101		Klin Oczna																		Aged; Humans; Adult; Middle Aged; Severity of Illness Index; Blood Pressure/*drug effects; Intraocular Pressure/*drug effects; Electrocardiography; Heart Rate/*drug effects; Adrenergic beta-Antagonists/*pharmacology/therapeutic use; Expiratory Reserve Volume/*drug effects; Glaucoma, Open-Angle/complications/diagnosis; Ocular Hypertension/diagnosis/*drug therapy/etiology; Timolol/*pharmacology/the…
X6BIVBMX	journalArticle	2000	Zappia, F.; Campani, R.	[The larynx: an anatomical and functional echographic study].	La Radiologia medica	ita		0033-8362			PURPOSE: To investigate the capabilities of US in morphological and functional studies of laryngeal structures. MATERIALS AND METHODS: We examined 50 healthy subjects (30 women and 20 men) ranging in age 23 to 74 years; 17 of them were professional opera singers. The patient was laid supine, with his/her neck in marked hypertension, and images were acquired with the vocal cords at rest, and durin…	2000-03	20/08/2025 16:34	20/08/2025 16:34		138-144		3	99		Radiol Med																		Aged; Female; Humans; Male; Adult; Middle Aged; Respiratory Physiological Phenomena; Reference Values; Ultrasonography; Larynx/anatomy & histology/*diagnostic imaging/physiology; Music; Valsalva Maneuver/physiology; Vocal Cords/anatomy & histology/diagnostic imaging/physiology; Voice/physiology
PPB6KPD7	journalArticle	1991	Kuda?berdiev, Z. M.	[The medical disability evaluation of patients with pulmonary hypertension and cor pulmonale].	Terapevticheskii arkhiv	rus		0040-3660			The purpose of the study was to elaborate criteria for the assessment of the severity of pulmonary hypertension and cor pulmonale in patients with chronic bronchitis and to give rationale for expert medical evaluation of the working capacity of such patients. 94 patients (89 males and 5 females) aged 20 to 60 with chronic bronchitis were examined. Basing on the clinical, x-ray, ECG, VCG and echoc…	1991	20/08/2025 16:33	20/08/2025 16:33		58-61		4	63		Ter Arkh																		Female; Humans; Male; Adult; Middle Aged; Chronic Disease; Hemodynamics/physiology; Hypertension, Pulmonary/*diagnosis/physiopathology; *Disability Evaluation; Bronchitis/diagnosis/physiopathology; Cardiomegaly/diagnosis/physiopathology; Pulmonary Heart Disease/*diagnosis/physiopathology
3RXEFNSY	journalArticle	1980	Rizzato, G.; Bertoli, L.; Merlini, R.; Tansini, G.; Scoccia, S.; Mantero, O.; Conti, F.	[The pulmonary artery hypertension in patients with sarcoidosis (author's transl)].	Giornale italiano di cardiologia	ita		0046-5968			Svanborg (1961) found normal pulmonary artery mean pressures in eleven patients with stage II sarcoidosis. By contrast Gluskowski et al. (1978) have shown few abnormally high values in the same condition. We have not found published haemodynamic data concerning stage O sarcoidosis. Thus we have performed right haemodynamic study (by Swan-Ganz catheters) on 19 patients with hystologically proven s…	1980	20/08/2025 16:33	20/08/2025 16:33		309-315		3	10		G Ital Cardiol																		Aged; Female; Humans; Male; Adult; Middle Aged; Respiratory Function Tests; Hemodynamics; Cardiac Catheterization; Hypertension, Pulmonary/diagnosis/*etiology; Sarcoidosis/*complications
6FSNCR3A	journalArticle	2017	Ayrapetova, N. S.; Eremushkin, M. A.; Antonovich, I. V.; Kuznetsov, O. F.; Samorukov, A. E.; Budylin, S. P.; Tarasova, L. Yu; Derevnina, N. A.	[The rehabilitative treatment of the patients presenting with chronic obstructive pulmonary disease including the application of the manual handling methods].	Voprosy kurortologii, fizioterapii, i lechebnoi fizicheskoi kultury	rus		0042-8787	10.17116/kurort201794311-16		AIM: The objective of the present study was to identify the peculiar features and advantages of different methods for the mechanical impact on the thoracic tissues of the patients presenting with chronic obstructive pulmonary disease (COPD) and to develop specific indications for their clinical applications. MATERIAL AND METHODS: This randomized prospective comparative study included 137 patients…	2017	20/08/2025 16:34	20/08/2025 16:34		Nov-16		3	94		Vopr Kurortol Fizioter Lech Fiz Kult																		Aged; Female; Humans; Male; Adult; Treatment Outcome; Middle Aged; Respiratory Function Tests; chronic obstructive pulmonary disease; Lung/blood supply/physiopathology; Hemodynamics/physiology; Heart/physiopathology; Heart Function Tests; classical massage; intense massage of asymmetric chest zones; manual therapy; Massage/*methods; medical rehabilitation; Pulmonary Disease, Chronic Obstructive/d…
L4UB6DZ5	journalArticle	2020	Song, Y.; Ma, L. N.; Yang, Y. H.	[The role of pulmonary arterial pressure in chronic obstructive pulmonary disease phenotypes based on cluster analysis and its prognostic value].	Zhonghua yi xue za zhi	chi		0376-2491	10.3760/cma.j.issn.0376-2491.2020.02.004		Objective: To explore the role of pulmonary arterial pressure in chronic obstructive pulmonary disease (COPD) phenotypes based on cluster analysis and its prognostic value. Methods: Three hundred and nineteen patients admitted to Beijing Chaoyang Hospital and Xuanwu Hospital from April 2013 to April 2016 were recruited in the study. All the patients were older than 40 years old and in stable COPD…	14/01/2020	20/08/2025 16:34	20/08/2025 16:34		97-103		2	100		Zhonghua Yi Xue Za Zhi																		Aged; Humans; Adult; Pulmonary hypertension; Forced Expiratory Volume; Prognosis; Phenotype; *Arterial Pressure; Cluster Analysis; *Pulmonary Disease, Chronic Obstructive; Cluster analysis; Pulmonary disease, chronic obstructive
8TSUD7DH	journalArticle	1991	Setrakian, S. A.; Volovo?, V. L.; Iliukhin, V. V.; Abdumadzhidov, Kh A.	[The spiroergometric assessment of the level of exercise hyperventilation in patients with heart defects before and after their surgical correction].	Terapevticheskii arkhiv	rus		0040-3660			The paper is concerned with elaboration of criteria for spiroergometric assessment of the level of load hyperventilation (LHV) in patients with heart diseases before and after surgical correction. Study of the dynamics of the correlation between CO2 production and ventilation underlies the method suggested. Four grades of LHV are distinguished: mild, moderate, pronounced and dramatic. It is shown…	1991	20/08/2025 16:34	20/08/2025 16:34		22-24		4	63		Ter Arkh																		Female; Humans; Male; Spirometry; Adult; Middle Aged; Child; Exercise Test; Adolescent; Physical Exertion/*physiology; Ductus Arteriosus, Patent/diagnosis/surgery; Heart Defects, Congenital/*diagnosis/surgery; Heart Septal Defects, Atrial/diagnosis/surgery; Heart Septal Defects, Ventricular/diagnosis/surgery; Hyperventilation/*diagnosis
3M8QU87D	journalArticle	2002	Larina, T. A.	[The status of respiratory organs in hypertensive patients].	Klinicheskaia meditsina	rus		0023-2149			The condition of the respiratory system in essential hypertension was studied with the tests of general hemodynamics, echocardiography, zonal rheography of the lungs and rheospirography with estimation of ventilation-perfusion relations. Hypertension was found to affect not only cardiovascular but also respiratory system. Hypertension-related respiratory disorders present as vascular dysfunction …	2002	20/08/2025 16:33	20/08/2025 16:33		37-40		1	80		Klin Med (Mosk)																		Female; Humans; Male; Adult; Middle Aged; Forced Expiratory Volume/physiology; Severity of Illness Index; Adolescent; Hypertension/complications/*physiopathology; Lung/*blood supply/*physiopathology; Hemodynamics/physiology; Respiration Disorders/complications/*diagnosis/*physiopathology
9TDPJS9T	journalArticle	1991	Grimm, M.; Burghuber, O. C.; Schlick, W.; Wisser, W.; Leitha, T.; Klepetko, W.	[Uni- and bilateral lung transplantation: functional results. Vienna Lung Transplant Group].	Wiener klinische Wochenschrift	ger		0043-5325			At the end of December 1990 11 patients had survived lung transplantation at the 2nd Department of Surgery, University of Vienna. In these patients 7 single lung (SLTX) and four bilateral lung transplantations (DLTX) were performed. The indication for operation in 6 cases was emphysema, in 2 cases mucoviscidosis, in 2 cases pulmonary fibrosis, and in 1 case secondary pulmonary hypertension, follo…	1991	20/08/2025 16:34	20/08/2025 16:34		734-739		24	103		Wien Klin Wochenschr																		Female; Humans; Male; Adult; Middle Aged; Oxygen/*blood; Follow-Up Studies; Vital Capacity/*physiology; Forced Expiratory Volume/*physiology; Pulmonary Wedge Pressure/physiology; Lung Diseases/physiopathology/*surgery; Lung Transplantation/*methods/physiology; Carbon Dioxide/*blood; Lung Diseases, Obstructive/physiopathology/*surgery; Postoperative Complications/*physiopathology; Ventilation-Perf…
FF5YV8XD	journalArticle	2007	Baisch, A.; Afshar, S.; Hörmann, K.; Maurer, J. T.	[Use of a screening device for sleep apnea in clinical practice].	HNO	ger		1433-0458 0017-6192	10.1007/s00106-006-1494-4		About 2-4% of adults suffer from obstructive sleep apnea (OSA), which is the most common sleep-related breathing disorder (SRBD). Repetitive obstructions of the upper airway mean that it is associated with hypertension and an elevated cardio- and cerebrovascular morbidity, which can be lowered by means of effective therapy. These patients cannot be treated correctly unless they are identified ear…	2007-02	20/08/2025 16:34	20/08/2025 16:34		90-92		2	55		HNO																		Female; Humans; Male; Middle Aged; Sensitivity and Specificity; Reproducibility of Results; Diagnosis, Computer-Assisted/*instrumentation/methods; Equipment Design; Equipment Failure Analysis; Mass Screening/*instrumentation/methods; Monitoring, Physiologic/*instrumentation/methods; Polysomnography/instrumentation/methods; Rheology/*instrumentation/methods; Sleep Apnea Syndromes/*diagnosis; Spiro…
PTRZ5BCU	journalArticle	1969	Ressl, J.; Kubis, M.	[Ventilation equivalents for oxygen at rest and at work and their relationship to pulmonary hemodynamics in adults with ventricular septal defect].	Vnitrni lekarstvi	cze		0042-773X				1969-02	20/08/2025 16:33	20/08/2025 16:33		121-127		2	15		Vnitr Lek																		Female; Humans; Male; Spirometry; Adult; Respiratory Function Tests; Adolescent; Hypertension, Pulmonary/*physiopathology; Hemodynamics; Pulmonary Circulation; Rest; Physical Exertion; Methods; *Oxygen Consumption; *Heart Septal Defects, Ventricular
JQI29GQE	journalArticle	1977	Gimenez, M.; Uffholtz, H.; Schrijen, F.	[Ventilatory and cardio-respiratory responses during exercise in chronic pulmonary restrictive disease (author's transl)].	Bulletin europeen de physiopathologie respiratoire	fre		0395-3890			Cardio-respiratory changes were studied during light exercise (20 or 40 W) in 45 patients with diminished vital total lung capacity. Diagnosis was : fibrosis (8 subjects, group I), lobectomy (7 subjects, group II), pachypleuritis (11 subjects, group III), thoracoplasty (7 subjects, group IV) and kyphoscoliosis (12 subjects, group V). Changes during exercise were characterized by : an increase in …	1977-06	20/08/2025 16:34	20/08/2025 16:34		355-367		3	13		Bull Eur Physiopathol Respir																		Aged; Female; Humans; Male; Adult; Middle Aged; Respiratory Function Tests; Chronic Disease; Heart Rate; *Respiration; Lung Diseases/*physiopathology; Pulmonary Circulation; Postoperative Complications; *Hemodynamics; *Physical Exertion; Blood Gas Analysis; Pulmonary Fibrosis/physiopathology; Pneumonectomy/adverse effects; Scoliosis/complications; Thoracoplasty/adverse effects
ZP69AXEQ	journalArticle	2008	Gazzotti, M. R.; Vidotto, M. C.; Sogame, L. C. M.; Hayashi, L. Y.; Jardim, J. R.	[Vital capacity reduction in postoperative of elective craniotomy].	Revista de neurologia	spa		1576-6578 0210-0010			AIMS: To assess the vital capacity (VC), tidal volume, minute volume and respiratory rate during the first four postoperative days of elective craniotomy and how they are correlated with smoking, associated diseases and respiratory symptoms. PATIENTS AND METHODS: Ninety-four patients were initially evaluated for elective craniotomy and they were included in this study only if they presented norma…	01/08/2008	20/08/2025 16:34	20/08/2025 16:34		124-128		3	47		Rev Neurol																		Female; Humans; Male; Adult; Lung/*physiopathology; *Vital Capacity; Postoperative Period; *Pulmonary Ventilation; *Craniotomy
S3YR6X44	journalArticle	1969	Nikodemowicz, E.	[Volumetric measurement of the heart by radiological method with particular use of radiophotographic pictures in mass screening].	Gruzlica i choroby pluc; tuberculosis et pneumonologia	pol		0017-4955				1969-09	20/08/2025 16:33	20/08/2025 16:33		853-861		9	37		Gruzlica																		Female; Humans; Male; Spirometry; Adult; Middle Aged; Mass Screening; Radiography; Epidemiologic Methods; Body Surface Area; Heart Diseases/*diagnostic imaging; Heart/diagnostic imaging; Hypertension/diagnostic imaging; Lung Diseases/diagnostic imaging
SWC9KVHL	journalArticle	2008	Geiser-Vrtek, Priscille; Soccal, Paola Marina; Rochat, Thierry	[When should we refer patients with cystic fibrosis to a lung transplantation program].	Revue medicale suisse	fre		1660-9379			Since most patients with cystic fibrosis (CF) die from respiratory failure, lung transplantation remains for many of them the ultimate treatment. The decision to put a patient on the transplantation waiting list is based on a list of criteria from international guidelines. We aimed to determine if a survival score could help determine when a CF patient has to be referred to a transplantation prog…	19/11/2008	20/08/2025 16:33	20/08/2025 16:33		2532-2535		180	4		Rev Med Suisse																		Humans; Forced Expiratory Volume; Risk Factors; Prognosis; Hypercapnia/etiology; Survival Analysis; *Lung Transplantation; Practice Guidelines as Topic; Cystic Fibrosis/complications/mortality/*surgery; Hypertension, Pulmonary/etiology; Waiting Lists; Respiratory Insufficiency/etiology; *Referral and Consultation; *Patient Selection; Hemoptysis/etiology; Pneumothorax/etiology
PWCU5VWE	journalArticle	2023	Porpodis, K.; Bartziokas, K.; Chatziapostolou, P.; Korkontzelou, A.; Katerelos, P.; Efstathopoulos, P.; Bakakos, P.	“Extrafine single inhaler triple therapy effect on health status, lung function and adherence in COPD patients: A Panhellenic prospective non-interventional study – The TRIBUNE study”	Respiratory Medicine				10.1016/j.rmed.2023.107219	https://www.scopus.com/inward/record.uri?eid=2-s2.0-85151472342&doi=10.1016%2fj.rmed.2023.107219&partnerID=40&md5=31a73173c303a478b4b13d3657e9b246		2023	20/08/2025 16:34	20/08/2025 16:34					212												Scopus
6BR69C97	conferencePaper	2005	Prescott, L.M.; Prescott, S.L.	101st International Conference of the American Thoracic Society						https://www.scopus.com/inward/record.uri?eid=2-s2.0-23844558523&partnerID=40&md5=763519e5628a7b4936df682b6d8c7171		2005	20/08/2025 16:34	20/08/2025 16:34		467-470			30												Scopus
NYUSMTJY	journalArticle	2023	Augustin, M.; Stecher, M.; Wüstenberg, H.; Di Cristanziano, V.; Sandaradura de Silva, U.; Picard, L.K.; Pracht, E.; Rauschning, D.; Gruell, H.; Klein, F.; Wenisch, C.; Hallek, M.; Schommers, P.; Lehmann, C.	15-month post-COVID syndrome in outpatients: Attributes, risk factors, outcomes, and vaccination status - longitudinal, observational, case-control study	Frontiers in Immunology				10.3389/fimmu.2023.1226622	https://www.scopus.com/inward/record.uri?eid=2-s2.0-85172326992&doi=10.3389%2ffimmu.2023.1226622&partnerID=40&md5=807cb25eac7838b55855ecbe8b339b4e		2023	20/08/2025 16:34	20/08/2025 16:34					14												Scopus
ZDGSBR4A	journalArticle	2017	Ciaramelli, C.; Fumagalli, M.; Viglio, S.; Bardoni, A.M.; Piloni, D.; Meloni, F.; Iadarola, P.; Airoldi, C.	1H NMR to Evaluate the Metabolome of Bronchoalveolar Lavage Fluid (BALf) in Bronchiolitis Obliterans Syndrome (BOS): Toward the Development of a New Approach for Biomarker Identification	Journal of Proteome Research				10.1021/acs.jproteome.6b01038	https://www.scopus.com/inward/record.uri?eid=2-s2.0-85017171402&doi=10.1021%2facs.jproteome.6b01038&partnerID=40&md5=32482b5a82e018eec6ce30e670a6acd8		2017	20/08/2025 16:34	20/08/2025 16:34		1669-1682		4	16												Scopus
64DWGCDR	journalArticle	2021	Huang, L.; Yao, Q.; Gu, X.; Wang, Q.; Ren, L.; Wang, Y.; Hu, P.; Guo, L.; Liu, M.; Xu, J.; Zhang, X.; Qu, Y.; Fan, Y.; Li, X.; Li, C.; Yu, T.; Xia, J.; Wei, M.; Chen, L.; Li, Y.; Xiao, F.; Liu, D.; Wang, J.; Wang, X.; Cao, B.	1-year outcomes in hospital survivors with COVID-19: a longitudinal cohort study	The Lancet				10.1016/S0140-6736(21)01755-4	https://www.scopus.com/inward/record.uri?eid=2-s2.0-85113690711&doi=10.1016%2fS0140-6736%2821%2901755-4&partnerID=40&md5=34d5913b57a2d670552f10d7670b4944		2021	20/08/2025 16:34	20/08/2025 16:34		747-758		10302	398												Scopus
EWP7JVSH	journalArticle	2023	San Ko, F.W.; Chan, K.P.; Ching Ng, J.K.; Ngai, J.C.L.; Yip, W.H.; Ping Lo, R.L.; Chan, T.O.; Cheong Hui, D.S.	1-Year Prospective Study of the Relationship of Serial Exhaled Nitric Oxide Level and Asthma Control	Journal of Asthma and Allergy				10.2147/JAA.S417117	https://www.scopus.com/inward/record.uri?eid=2-s2.0-85168847809&doi=10.2147%2fJAA.S417117&partnerID=40&md5=6b238d8a02f11d06ce84474ca89dcd84		2023	20/08/2025 16:34	20/08/2025 16:34		725-734			16												Scopus
K9H785Z9	journalArticle	2022	Marando, M.; Fusi-Schmidhauser, T.; Tamburello, A.; Grazioli Gauthier, L.; Rigamonti, E.; Argentieri, G.; Puligheddu, C.; Pagnamenta, A.; Valenti, A.; Pons, M.; Gianella, P.	1-year radiological, functional and quality-of-life outcomes in patients with SARS-CoV-2 pneumonia - A prospective observational study	npj Primary Care Respiratory Medicine				10.1038/s41533-022-00273-z	https://www.scopus.com/inward/record.uri?eid=2-s2.0-85125689276&doi=10.1038%2fs41533-022-00273-z&partnerID=40&md5=6820fbb28487a44376e96b8cd7d812d1		2022	20/08/2025 16:34	20/08/2025 16:34				1	32												Scopus
WX6ZK8DJ	journalArticle	2014	Moorchilot, R.; Yielding, R. E.; Smith, D. P.; Morris, R. O.; Sahota, O.; Attenborough, A.; Gordon, A. L.	2 SYSTEMATIC MEDICAL ASSESSMENT BY A CONSULTANT GERIATRICIAN FOR PATIENTS UNDERGOING ELECTIVE SPINAL SURGERY.	Age & Ageing			20729		http://libproxy.smu.edu.sg/login?url=https://search.ebscohost.com/login.aspx?direct=true&db=asn&AN=96557259&site=ehost-live&scope=site	Background: Recent service developments nationally have sought to improve pre-and peri-operative care of older patients undergoing elective surgery. Services have been described in orthopaedic, vascular, cardiovascular and urological – but not spinal – surgery. We were asked to develop a clinic to assess and manage frail older patients undergoing elective spinal procedures.Innovation: Spinal surg…	02/06/2014	20/08/2025 16:33	20/08/2025 16:33		i1-i1		suppl_1	43		Age & Ageing										asn		EBSCOhost						DESCRIPTIVE statistics; FRAIL elderly; ELECTIVE surgery; GERIATRIC assessment; GERIATRICIANS; MEDICAL referrals; PREOPERATIVE care; SPINAL surgery
YYT2ZJ6Y	journalArticle	2020	Heraganahally, S.S.; Wasgewatta, S.L.; McNamara, K.; Mingi, J.J.; Mehra, S.; Eisemberg, C.C.; Maguire, G.	2004 chronic obstructive pulmonary disease with and without bronchiectasis in Aboriginal Australians: a comparative study	Internal Medicine Journal				10.1111/imj.14718	https://www.scopus.com/inward/record.uri?eid=2-s2.0-85090813696&doi=10.1111%2fimj.14718&partnerID=40&md5=34bde2f8ef7e4ba1f4e2d431e38d2be4		2020	20/08/2025 16:34	20/08/2025 16:34		1505-1513		12	50												Scopus
S6MYBEMT	journalArticle	2024	Johnson, S.R.; Bernstein, E.J.; Bolster, M.B.; Chung, J.H.; Danoff, S.K.; George, M.D.; Khanna, D.; Guyatt, G.; Mirza, R.D.; Aggarwal, R.; Allen, A.; Assassi, S.; Buckley, L.; Chami, H.A.; Corwin, D.S.; Dellaripa, P.F.; Domsic, R.T.; Doyle, T.J.; Falardeau, C.M.; Frech, T.M.; Gibbons, F.K.; Hinchcliff, M.; Johnson, C.; Kanne, J.P.; Kim, J.S.; Lim, S.Y.; Matson, S.; McMahan, Z.H.; Merck, S.J.; Nes…	2023 American College of Rheumatology (ACR)/American College of Chest Physicians (CHEST) Guideline for the Screening and Monitoring of Interstitial Lung Disease in People with Systemic Autoimmune Rheumatic Diseases	Arthritis Care and Research				10.1002/acr.25347	https://www.scopus.com/inward/record.uri?eid=2-s2.0-85197692629&doi=10.1002%2facr.25347&partnerID=40&md5=647adf34cad0a648cd3f3cfff52089fd		2024	20/08/2025 16:34	20/08/2025 16:34		1070-1082		8	76												Scopus
JZUW93VX	journalArticle	2024	Wiles, K.S.	2023 Year in Review: Home Oxygen Therapy	Respiratory Care				10.4187/respcare.12070	https://www.scopus.com/inward/record.uri?eid=2-s2.0-85202267222&doi=10.4187%2frespcare.12070&partnerID=40&md5=4c87660c4fa5d44fe463751166954064		2024	20/08/2025 16:34	20/08/2025 16:34		1182-1188		9	69												Scopus
7HKJZXZL	journalArticle	2015	Rahbek, J.; Steffensen, B.F.; Bushby, K.; de Groot, I.J.M.	206th ENMC International Workshop: Care for a novel group of patients - adults with Duchenne muscular dystrophy Naarden, The Netherlands, 23-25 May 2014	Neuromuscular Disorders				10.1016/j.nmd.2015.05.005	https://www.scopus.com/inward/record.uri?eid=2-s2.0-84939562187&doi=10.1016%2fj.nmd.2015.05.005&partnerID=40&md5=7ae8e3341523ce3b6fbc73ffeff307de		2015	20/08/2025 16:34	20/08/2025 16:34		727-738		9	25												Scopus
T45UHC9U	journalArticle	2017	Reisner, C.; Gottschlich, G.; Fakih, F.; Koser, A.; Krainson, J.; Delacruz, L.; Arora, S.; Feldman, G.; Pudi, K.; Siddiqui, S.; Orevillo, C.; Maes, A.; St. Rose, E.; Martin, U.	24-h bronchodilation and inspiratory capacity improvements with glycopyrrolate/formoterol fumarate via co-suspension delivery technology in COPD	Respiratory Research				10.1186/s12931-017-0636-4	https://www.scopus.com/inward/record.uri?eid=2-s2.0-85027718474&doi=10.1186%2fs12931-017-0636-4&partnerID=40&md5=2ab2cea1dfcb04b7b5ae28f55e126bac		2017	20/08/2025 16:34	20/08/2025 16:34				1	18												Scopus
B727L8MS	journalArticle	2009	LaForce, C.; Korenblat, P.; Osborne, P.; Dong, F.; Higgins, M.	24-Hour bronchodilator efficacy of single doses of indacaterol in patients with persistent asthma: Comparison with placebo and formoterol	Current Medical Research and Opinion				10.1185/03007990903143143	https://www.scopus.com/inward/record.uri?eid=2-s2.0-70349337022&doi=10.1185%2f03007990903143143&partnerID=40&md5=ec8f08eff84bb092b64c68db84c3b005		2009	20/08/2025 16:34	20/08/2025 16:34		2353-2359		10	25												Scopus
WL2DA9H5	journalArticle	2017	Rodrigues, M.P.; Vissoci, C.M.; Rosa, S.P.; Negreiros, S.B.C.	24-hour hypoxia and pulmonary hypertension in patients with idiopathic pulmonary fibrosis	Open Respiratory Medicine Journal				10.2174/1874306401711010010	https://www.scopus.com/inward/record.uri?eid=2-s2.0-85025805321&doi=10.2174%2f1874306401711010010&partnerID=40&md5=57550bee3d156501c2e3e3fd8600a674		2017	20/08/2025 16:34	20/08/2025 16:34		Oct-16			11												Scopus
W964AQFK	journalArticle	2021	Wu, X.; Liu, X.; Zhou, Y.; Yu, H.; Li, R.; Zhan, Q.; Ni, F.; Fang, S.; Lu, Y.; Ding, X.; Liu, H.; Ewing, R.M.; Jones, M.G.; Hu, Y.; Nie, H.; Wang, Y.	3-month, 6-month, 9-month, and 12-month respiratory outcomes in patients following COVID-19-related hospitalisation: a prospective study	The Lancet Respiratory Medicine				10.1016/S2213-2600(21)00174-0	https://www.scopus.com/inward/record.uri?eid=2-s2.0-85110549702&doi=10.1016%2fS2213-2600%2821%2900174-0&partnerID=40&md5=26ce4ac25566f396e1c1c0bf8fbec421		2021	20/08/2025 16:34	20/08/2025 16:34		747-754		7	9												Scopus
4EUNW4E5	journalArticle	2025	Sohutskay, D.O.; Goodwin, J.D.; Smith, K.M.	51-Year-Old Woman With Bilateral Facial Palsy and Lower Extremity Weakness	Mayo Clinic Proceedings				10.1016/j.mayocp.2024.03.006	https://www.scopus.com/inward/record.uri?eid=2-s2.0-85214006630&doi=10.1016%2fj.mayocp.2024.03.006&partnerID=40&md5=f268736a4c55aada41d9797b0d550837		2025	20/08/2025 16:34	20/08/2025 16:34		346-351		2	100												Scopus
AU2JLHQQ	journalArticle	2015	Ben Saad, Helmi; Ben Hassen, Ikram; Ghannouchi, Ines; Latiri, Imed; Rouatbi, Sonia; Escourrou, Pierre; Ben Salem, Halima; Benzarti, Mohamed; Abdelghani, Ahmed	6-Min walk-test data in severe obstructive-sleep-apnea-hypopnea-syndrome (OSAHS) under continuous-positive-airway-pressure (CPAP) treatment.	Respiratory medicine	eng		1532-3064 0954-6111	10.1016/j.rmed.2015.03.001		INTRODUCTION: Few studies have evaluated the functional capacity of severe OSAHS. AIMS: To assess their functional capacity, identify their 6-min walking-distance (6MWD) influencing factors and compare their data with those of two control-groups. METHODS: Sixty (42 males) clinically consecutive stable patients with severe OSAHS under CPAP were included. Clinical, Epworth questionnaire, anthropome…	2015-05	20/08/2025 16:33	20/08/2025 16:33		642-655		5	109		Respir Med																		Cross-Sectional Studies; Female; Humans; Male; Spirometry; Adult; Middle Aged; Forced Expiratory Volume/physiology; Multivariate Analysis; Tunisia; Body Mass Index; Exercise Test/methods; Walking/*physiology; Quality of Life; Exercise Tolerance; Continuous Positive Airway Pressure/*methods; Deficiency; Impairment; Obstructive-sleep-apnea; Plethysmography/methods; Sleep Apnea, Obstructive/*physiop…
9BY26P3V	journalArticle	2024	Massaro, C. Da Silveira; Ferreira, W.; Farias, I.; Oliveira, H.; Serrano, P.; Badia, B.; Souza, P.; Bezerra, M.; Pinto, W.; Nunes, K.; Oliveira, A.	83P Should we include HACD1 variants in the differential diagnosis of slowly progressive adult-onset limb-girdle weakness?	Neuromuscular Disorders	eng		0960-8966	10.1016/j.nmd.2024.07.266	https://research.ebsco.com/linkprocessor/plink?id=86fc1c73-8c43-35d6-94da-1c770cc66886	The HACD1 (3-hydroxyacylCoA dehydratase) gene is located on chromosome 10p12, and homozygous or compound heterozygous variants in this gene are associated with congenital myopathies, such as Congenital myopathy-11 (CMYP11), an autosomal recessive disorder. Symptoms include severe birth hypotonia, early feeding difficulties, and motor delay. However, most affected individuals achieve independent a…	02/10/2024	20/08/2025 16:33	20/08/2025 16:33		N.PAG-N.PAG			43		Neuromuscular Disorders										Academic Search Ultimate	180115034	EBSCOhost						Congenital disorders; Deltoid muscles; Muscle cramps; Muscle weakness; Muscular atrophy; Nemaline myopathy; Neuromuscular diseases; Recessive genes
FGIAYE33	journalArticle	2018	Ramanathan, M.; Bhavanani, A.B.	A 12-week “Silver Yoga” program enhances lung function in elderly women residents of a hospice	Journal of Clinical and Diagnostic Research				10.7860/JCDR/2018/35949.11924	https://www.scopus.com/inward/record.uri?eid=2-s2.0-85051200109&doi=10.7860%2fJCDR%2f2018%2f35949.11924&partnerID=40&md5=13f8b40cedd19616c466257e041f6970		2018	20/08/2025 16:34	20/08/2025 16:34		KC01-KC04		8	12												Scopus
AK2VM8BS	journalArticle	2012	Glade, M.J.	A 21st century evaluation of the safety of oral vitamin D	Nutrition				10.1016/j.nut.2011.11.006	https://www.scopus.com/inward/record.uri?eid=2-s2.0-84858176600&doi=10.1016%2fj.nut.2011.11.006&partnerID=40&md5=fd5c222b2f8263f89c99b0e17d0cddfc		2012	20/08/2025 16:34	20/08/2025 16:34		344-356		4	28												Scopus
6VE2TR8A	journalArticle	2021	Fakili, F.; Duzen, I.V.; Kaplan, M.; Bayram, N.G.	A 24-Year-Old Woman With Dyspnea, Chest Pain, and Dry Cough	Chest				10.1016/j.chest.2021.05.064	https://www.scopus.com/inward/record.uri?eid=2-s2.0-85118332566&doi=10.1016%2fj.chest.2021.05.064&partnerID=40&md5=780e96b01750b0b198b34bde459cd457		2021	20/08/2025 16:34	20/08/2025 16:34		e503-e506		5	160												Scopus
VK8UQAVN	journalArticle	2021	Fong, I.; Chew, S.Y.; Tan, K.L.	A 27-Year-Old Man With Persistent Breathlessness After an Inhalational Injury	Chest				10.1016/j.chest.2020.11.044	https://www.scopus.com/inward/record.uri?eid=2-s2.0-85103082573&doi=10.1016%2fj.chest.2020.11.044&partnerID=40&md5=2c3ac258bf59c0a73be1038aa4b0db7f		2021	20/08/2025 16:34	20/08/2025 16:34		e197-e201		4	159												Scopus
EBMDZXKI	journalArticle	2017	Pudi, K.K.; Barnes, C.N.; Moran, E.J.; Haumann, B.; Kerwin, E.	A 28-day, randomized, double-blind, placebo-controlled, parallel group study of nebulized revefenacin in patients with chronic obstructive pulmonary disease	Respiratory Research				10.1186/s12931-017-0647-1	https://www.scopus.com/inward/record.uri?eid=2-s2.0-85032723567&doi=10.1186%2fs12931-017-0647-1&partnerID=40&md5=c420b9317450b647cee8ef57efaec039		2017	20/08/2025 16:34	20/08/2025 16:34				1	18												Scopus
WNE5ZVIA	journalArticle	2006	Grassi, Frank T.; Bradshaw, David A.	A 28-Year-Old Female with a Right Perihilar Mass.	Respiration			257931		http://libproxy.smu.edu.sg/login?url=https://search.ebscohost.com/login.aspx?direct=true&db=asn&AN=23215482&site=ehost-live&scope=site	The article focuses on the case of a female young adult who was diagnosed with a right prehilar mass. During consultation, she said she experiences chest pain and dyspnea. Though resting arterial blood gas was normal, spirometry demonstrated moderate expiratory airflow orbstruction. An indistinct opacity just inferior to the right pulmonary hilum was shown in a chest radiograph.	2006-11	20/08/2025 16:33	20/08/2025 16:33		840-843		6	73		Respiration										asn		EBSCOhost						LUNG diseases; SPIROMETRY; PULMONARY function tests; Angiography; BLOOD gases analysis; Congenital defect; Pulmonary mass; Varix; Venous hypertension; WOMEN'S health
8DV8CNDF	journalArticle	2023	Knox, K.E.; Hotz, J.C.; Newth, C.J.L.; Khoo, M.C.K.; Khemani, R.G.	A 30-Minute Spontaneous Breathing Trial Misses Many Children Who Go On to Fail a 120-Minute Spontaneous Breathing Trial	Chest				10.1016/j.chest.2022.08.2212	https://www.scopus.com/inward/record.uri?eid=2-s2.0-85144898099&doi=10.1016%2fj.chest.2022.08.2212&partnerID=40&md5=f5243be1a80af34c7cb55e9e406c29bc		2023	20/08/2025 16:34	20/08/2025 16:34		115-127		1	163												Scopus
C6KK8EV7	journalArticle	2024	Shi, X.; Zhong, S.; Zhong, M.; Chen, S.; Li, J.; Xiao, Y.; Chen, R.	A 39-Year-Old Man With Refractory Chronic Cough Accompanied by Regurgitation and Belching	Chest				10.1016/j.chest.2023.07.001	https://www.scopus.com/inward/record.uri?eid=2-s2.0-85180605036&doi=10.1016%2fj.chest.2023.07.001&partnerID=40&md5=92b732d58211e9e254837c5317adaff8		2024	20/08/2025 16:34	20/08/2025 16:34		e11-e17		1	165												Scopus
YNKCUSKF	journalArticle	2018	Thompson, G.; Sekiguchi, H.; Chen, D.; Ryu, J.H.	A 40-Year-Old Man With Albinism and Progressive Dyspnea	Chest				10.1016/j.chest.2018.05.032	https://www.scopus.com/inward/record.uri?eid=2-s2.0-85055641935&doi=10.1016%2fj.chest.2018.05.032&partnerID=40&md5=c583dd0897088a0aa8bf82b9537f1829		2018	20/08/2025 16:34	20/08/2025 16:34		e143-e146		5	154												Scopus
QXD4GY4R	journalArticle	2012	Merchant, M.; Lewis, M.	A 47-year-old woman with worsening dyspnea, arthritis, and muscle pain	Chest				10.1378/chest.11-2643	https://www.scopus.com/inward/record.uri?eid=2-s2.0-84864823767&doi=10.1378%2fchest.11-2643&partnerID=40&md5=60cbc75fc4a5bc4b5774226458cb19d6		2012	20/08/2025 16:34	20/08/2025 16:34		528-531		2	142												Scopus
ZTBMSC2G	journalArticle	2013	Ross, J.A.; McCune, W.J.; Sanders, G.	A 50-year old woman with nasal congestion, cough, and dyspnea	Allergy and Asthma Proceedings				10.2500/aap.2013.34.3637	https://www.scopus.com/inward/record.uri?eid=2-s2.0-84875972045&doi=10.2500%2faap.2013.34.3637&partnerID=40&md5=32a8c9e83bf9b5e93f1480d27ff7e274		2013	20/08/2025 16:34	20/08/2025 16:34		188-192		2	34												Scopus
HYHWY7DP	journalArticle	2017	Li, M.; Zhang, N.; Zhou, Y.; Li, J.; Gu, Y.; Wang, J.; Liu, C.	A 50-year-old woman with haemoptysis, cough and tachypnea: cholesterol pneumonia accompanying with pulmonary artery hypertension	Clinical Respiratory Journal				10.1111/crj.12329	https://www.scopus.com/inward/record.uri?eid=2-s2.0-84936868551&doi=10.1111%2fcrj.12329&partnerID=40&md5=609843b734cd9b923b1797040651bf5f		2017	20/08/2025 16:34	20/08/2025 16:34		254-257		2	11												Scopus
V46D3YYD	journalArticle	2025	Even-Dar, R.; Mhamid, R.; Badarni, K.; Shabad, E.; Bar-Lavi, Y.; Dotan, Y.	A 50-YEAR-OLD WOMAN WITH SEVERE RESTING HYPOXIA NOT AMENDABLE TO HIGH-FLOW OXYGEN SUPPLEMENTATION	European Journal of Case Reports in Internal Medicine				10.12890/2025_005069	https://www.scopus.com/inward/record.uri?eid=2-s2.0-105004589689&doi=10.12890%2f2025_005069&partnerID=40&md5=f872c6f76d916ecc546cc44496709c4b		2025	20/08/2025 16:34	20/08/2025 16:34				5	12												Scopus
XIRQY9MQ	journalArticle	2020	Li, Y.; Wang, Y.; Miao, L.; Xie, P.; Cai, H.	A 52-Year-Old Man With Cough, Dyspnea, and Diffuse Parenchymal Lung Disease for 5 Years	Chest				10.1016/j.chest.2019.11.038	https://www.scopus.com/inward/record.uri?eid=2-s2.0-85084805971&doi=10.1016%2fj.chest.2019.11.038&partnerID=40&md5=f09f7c50d13a706a6960dabeb9eeba9c		2020	20/08/2025 16:34	20/08/2025 16:34		e197-e201		6	157												Scopus
IB3JF4VC	journalArticle	2020	Belloli, E.; Konopka, K.; Myers, J.; Hyzy, R.	A 53-Year-Old Woman With Dyspnea, Wheezing, and Irreversible Airway Obstruction	Chest				10.1016/j.chest.2019.11.014	https://www.scopus.com/inward/record.uri?eid=2-s2.0-85084807837&doi=10.1016%2fj.chest.2019.11.014&partnerID=40&md5=c801bb82cc6a4ef58099a901316af626		2020	20/08/2025 16:34	20/08/2025 16:34		e189-e192		6	157												Scopus
Q8G9CMMM	journalArticle	2019	Huang, L.; Touray, S.; Akalin, A.; Ahmad, S.	A 54-Year-Old Man Presenting With Progressive Dyspnea and Interstitial Lung Abnormalities	Chest				10.1016/j.chest.2018.07.039	https://www.scopus.com/inward/record.uri?eid=2-s2.0-85061737970&doi=10.1016%2fj.chest.2018.07.039&partnerID=40&md5=34c1b4a9f4983437050c68c520cbeb28		2019	20/08/2025 16:34	20/08/2025 16:34		e69-e74		3	155												Scopus
VT3JNH9R	journalArticle	2021	Goel, K.; Maleki-Fischbach, M.; George, M.P.; Kim, D.; Richards, J.; Wise, R.A.; Serban, K.A.	A 56-Year-Old Man With Emphysema, Rash, and Arthralgia	Chest				10.1016/j.chest.2021.06.045	https://www.scopus.com/inward/record.uri?eid=2-s2.0-85118360003&doi=10.1016%2fj.chest.2021.06.045&partnerID=40&md5=6b124cf15723eeefd1b8331b89339310		2021	20/08/2025 16:34	20/08/2025 16:34		e513-e518		5	160												Scopus
FN66GC7Y	journalArticle	2015	Nosib, S.; Watt, K.; Penz, E.; Fenton, M.	A 58-year-old woman with hypoxia, hypoxaemia, a hole in the heart and a herring! Intracardiac or extracardiac shunt? That is the question!	BMJ Case Reports				10.1136/bcr-2015-211975	https://www.scopus.com/inward/record.uri?eid=2-s2.0-84944049197&doi=10.1136%2fbcr-2015-211975&partnerID=40&md5=0fc7a38041926ef896bc334a2f475090		2015	20/08/2025 16:34	20/08/2025 16:34					2015												Scopus
6PZM3RNZ	journalArticle	2008	Teodorescu, M.C.; Teodorescu, M.	A 60-year-old male with orthopnea-related sleep disruption	Sleep Medicine				10.1016/j.sleep.2007.11.016	https://www.scopus.com/inward/record.uri?eid=2-s2.0-55549125538&doi=10.1016%2fj.sleep.2007.11.016&partnerID=40&md5=9d5af241a9003a14d7009cdbdd0af47a		2008	20/08/2025 16:34	20/08/2025 16:34		916-918		8	9												Scopus
KFG2H9QF	journalArticle	2014	Lataifeh, A.R.; Deas, S.; Shalin, S.C.; Khasawneh, K.R.	A 62-Year-Old Women With Persistent Severe Asthma, Skin Rash, and Eosinophilia	Chest				10.1378/chest.14-0347	https://www.scopus.com/inward/record.uri?eid=2-s2.0-84908300359&doi=10.1378%2fchest.14-0347&partnerID=40&md5=dd6addbb7032df044d7698f5afeecc4a		2014	20/08/2025 16:34	20/08/2025 16:34		e52-e55		2	146												Scopus
G3TRQA63	journalArticle	2021	Chan, Mei Sum; Arnold, Matthew; Offer, Alison; Hammami, Imen; Mafham, Marion; Armitage, Jane; Perera, Rafael; Parish, Sarah	A Biomarker-based Biological Age in UK Biobank: Composition and Prediction of Mortality and Hospital Admissions.	The journals of gerontology. Series A, Biological sciences and medical sciences	eng		1758-535X 1079-5006	10.1093/gerona/glab069		BACKGROUND: Chronological age is the strongest risk factor for most chronic diseases. Developing a biomarker-based age and understanding its most important contributing biomarkers may shed light on the effects of age on later-life health and inform opportunities for disease prevention. METHODS: A subpopulation of 141 254 individuals healthy at baseline were studied, from among 480 019 UK Biobank …	14/06/2021	20/08/2025 16:33	20/08/2025 16:33		1295-1302		7	76		J Gerontol A Biol Sci Med Sci																		Aged; Female; Humans; Male; Adult; Middle Aged; Respiratory Function Tests; Hypertension; Biological Specimen Banks; United Kingdom; Risk factors; Epidemiology; Hand Strength; Outcomes; Hospitalization/*statistics & numerical data; Biomarkers/*analysis; Kidney Function Tests; Mortality/*trends; Preventative health care; Reaction Time; Somatomedins/metabolism
VK8EY4QB	journalArticle	2017	Sadoun, Eman; Leventakou, Vasiliki; Casas, Maribel; Ahmed, Heba Fawzy; Kogevinas, Manolis; Fthenou, Eleni	A birth cohort study in the Middle East: the Qatari birth cohort study (QBiC) phase I.	BMC public health	eng		1471-2458	10.1186/s12889-017-4848-9		BACKGROUND: The latest scientific reports raise concerns about the rapidly increasing burden of chronic diseases in the state of Qatar. Pregnant Qatari women often confront complications during pregnancy including gestational diabetes, hypertension, abortion and stillbirth. The investigation of early life environmental, genetic, nutritional and social factors that may affect lifelong health is of…	23/10/2017	20/08/2025 16:34	20/08/2025 16:34		836		1	17		BMC Public Health																		Female; Humans; Male; Prevalence; Adult; Infant; Cohort Studies; Pregnancy; Adolescent; Risk Factors; Young Adult; Infant, Newborn; Child, Preschool; Chronic Disease/*epidemiology; Recruitment; *Gene-Environment Interaction; Birth cohort; Environmental Exposure/*adverse effects; Mother-child; Qatar/epidemiology; Specimen Handling/methods
Y9J84HJM	journalArticle	2022	Terra, R.M.; de Araujo, P.H.X.N.; Lauricella, L.L.; de Campos, J.R.M.; Trindade, J.R.M.; Pêgo-Fernandes, P.M.	A Brazilian randomized study: Robotic-Assisted vs. Video-assisted lung lobectomy Outcomes (BRAVO trial)	Jornal Brasileiro de Pneumologia				10.36416/1806-3756/e20210464	https://www.scopus.com/inward/record.uri?eid=2-s2.0-85134429794&doi=10.36416%2f1806-3756%2fe20210464&partnerID=40&md5=d4552bf46cfe5c00ed02aa9eea6c8975		2022	20/08/2025 16:34	20/08/2025 16:34				4	48			Estudo brasileiro randomizado: desfechos da lobectomia pulmonar robótica vs. videoassistida (estudo BRAVO)									Scopus
NPEW6KPA	journalArticle	2020	Perry, C.A.; Van Guilder, G.P.; Kauffman, A.; Hossain, M.	A calorie-restricted DASH diet reduces body fat and maintains muscle strength in obese older adults	Nutrients				10.3390/nu12010102	https://www.scopus.com/inward/record.uri?eid=2-s2.0-85077398739&doi=10.3390%2fnu12010102&partnerID=40&md5=b7620b75b4e425e4d537fb2c4190642c		2020	20/08/2025 16:34	20/08/2025 16:34				1	12												Scopus
ULK6ME5S	journalArticle	2019	Miyazaki, Kunihiko; Komatsubara, Satoshi; Uno, Koki; Fujihara, Ryuji; Yamamoto, Tetsuji	A CARE-compliant article: A case report of scoliosis complicated with multicentric carpotarsal osteolysis.	Medicine	eng		1536-5964 0025-7974	10.1097/MD.0000000000017828		RATIONALE: Multicentric carpotarsal osteolysis (MCTO) is a rare hereditary disease caused by mutations in MafB, a negative regulator of osteoclastogenesis. PATIENT CONCERNS: A 20-year-old, Japanese woman with scoliosis visited our institute for treatment. Scoliosis was apparent since she was 12 years old, but she had not sought treatment until the age of 19. Medical examination showed a typical f…	2019-11	20/08/2025 16:33	20/08/2025 16:33		e17828		48	98		Medicine (Baltimore)																		Female; Humans; Young Adult; MafB Transcription Factor/metabolism; Osteolysis/*complications/genetics; Scoliosis/*genetics/surgery; Spinal Fusion/methods
MY5AYXEI	journalArticle	2024	Sakaida, E.; Yamashita, Y.; Muro, Y.; Sawa, M.; Mitsuma, T.; Akiyama, M.	A case of anti-Th/To antibody-positive interstitial lung disease and pulmonary arterial hypertension that does not meet the classification criteria of systemic sclerosis. Comment on the article by Moschetti et al.	Clinical and Experimental Rheumatology				10.55563/clinexprheumatol/7ikx0g	https://www.scopus.com/inward/record.uri?eid=2-s2.0-85201727493&doi=10.55563%2fclinexprheumatol%2f7ikx0g&partnerID=40&md5=37c75bf3e78dfa2b128aa3a5ed95c220		2024	20/08/2025 16:34	20/08/2025 16:34		1701-1702		8	42												Scopus
F5QZQI8G	journalArticle	2024	Lalwani, A.; Amin, S.; Yousaf, Z.; Gondal, M.U.R.; Ampnti, S.A.; Pajak, A.; Reggio, C.	A CASE OF ATYPICAL SCLERODERMA RENAL CRISIS	European Journal of Case Reports in Internal Medicine				10.12890/2024_004706	https://www.scopus.com/inward/record.uri?eid=2-s2.0-85201284214&doi=10.12890%2f2024_004706&partnerID=40&md5=d47336357ce5d2acc0d432091f0a2659		2024	20/08/2025 16:34	20/08/2025 16:34				8	11												Scopus
CQS54UBW	journalArticle	2020	Salna, M.; Polanco, A.; Bapat, V.; George, I.; Argenziano, M.; Takeda, K.	A case of coronavirus disease 2019 (COVID-19) presenting after coronary artery bypass grafting	Journal of Thoracic and Cardiovascular Surgery				10.1016/j.jtcvs.2020.05.060	https://www.scopus.com/inward/record.uri?eid=2-s2.0-85087157713&doi=10.1016%2fj.jtcvs.2020.05.060&partnerID=40&md5=e3d1e3afcbe4fb17a8131344e515c5fc		2020	20/08/2025 16:34	20/08/2025 16:34		e193-e195		4	160												Scopus
5JQQQPJR	journalArticle	2002	Namekawa, M.; Muramatsu, S.-I.; Hashimoto, R.; Kawakami, T.; Fujimoto, K.-I.; Nakano, I.	A case of Crow-Fukase syndrome with respiratory failure due to bilateral diaphragmatic paralysis	Clinical Neurology					https://www.scopus.com/inward/record.uri?eid=2-s2.0-0036664401&partnerID=40&md5=204fcc7838497bf774e0a3fdee589b3c		2002	20/08/2025 16:34	20/08/2025 16:34		635-638		7	42												Scopus
G28SQ39S	journalArticle	2015	Kim, Y.; Jung, K.; Ryu, J.Y.; Kim, D.H.; Lee, S.	A case of fitness to work in a worker with COPD using the exercise stress test	Annals of Occupational and Environmental Medicine				10.1186/s40557-015-0074-z	https://www.scopus.com/inward/record.uri?eid=2-s2.0-85041042816&doi=10.1186%2fs40557-015-0074-z&partnerID=40&md5=7b1716e5b8d608003874e880bc5a30be		2015	20/08/2025 16:34	20/08/2025 16:34				1	27												Scopus
PA4GDTNN	journalArticle	2023	Kusaka, K.; Miyagawa, I.; Kosaka, S.; Matsunaga, S.; Nakayamada, S.; Tanaka, Y.	A case of glucocorticoid-resistant adult Still's disease complicated by pulmonary hypertension and interstitial lung disease	Modern Rheumatology Case Reports				10.1093/mrcr/rxac081	https://www.scopus.com/inward/record.uri?eid=2-s2.0-85160624627&doi=10.1093%2fmrcr%2frxac081&partnerID=40&md5=b3bf6a242c17b53f9ec16962f800bdba		2023	20/08/2025 16:34	20/08/2025 16:34		182-187		1	7												Scopus
FDR2Z8MM	journalArticle	2023	Park, S.; Shin, J.C.; Cho, K.H.; Sang Hee, I.M.	A case of herpes zoster-related phrenic nerve palsy: Effect of home-based pulmonary rehabilitation	Neurology Asia				10.54029/2023znv	https://www.scopus.com/inward/record.uri?eid=2-s2.0-85174193956&doi=10.54029%2f2023znv&partnerID=40&md5=ef9ee386f96742dabd232f51184b325c		2023	20/08/2025 16:34	20/08/2025 16:34		745-749		3	28												Scopus
2JK5N2CJ	journalArticle	2021	Van Woensel, J.; Goeminne, P.; Valcke, Y.	A case of hypercapnic respiratory failure	Breathe				10.1183/20734735.0217-2020	https://www.scopus.com/inward/record.uri?eid=2-s2.0-85102683170&doi=10.1183%2f20734735.0217-2020&partnerID=40&md5=62dcdec5681d902fc7a1c39f04d93226		2021	20/08/2025 16:34	20/08/2025 16:34		01-Sept		1	17												Scopus
PF9QSTMW	journalArticle	2005	Fukuda, R.; Akashiba, T.; Ohchi, Y.; Kawahara, S.; Katsura, K.; Akahoshi, T.; Takahashi, N.; Saito, O.; Majima, T.; Horie, T.	A case of immotile cilia syndrome with marked pulmonary hypertension	Respiration and Circulation					https://www.scopus.com/inward/record.uri?eid=2-s2.0-26644445699&partnerID=40&md5=541061cf9154716c754a288ab4375041		2005	20/08/2025 16:34	20/08/2025 16:34		1093-1097		10	53												Scopus
CIK7F5JX	journalArticle	2022	Soenjoyo, K.R.; Chua, M.W.J.	A case of Paget's disease of bone associated with hypomyopathic dermatomyositis	Modern Rheumatology Case Reports				10.1093/mrcr/rxab050	https://www.scopus.com/inward/record.uri?eid=2-s2.0-85142316533&doi=10.1093%2fmrcr%2frxab050&partnerID=40&md5=8cc2b73c7bfd5cfd1a0d38d1fc6d7cc7		2022	20/08/2025 16:34	20/08/2025 16:34		291-295		2	6												Scopus
PLQPQCXU	journalArticle	2021	Yoshifuji, H.; Kagebayashi, S.; Kinoshita, H.; Fujii, T.; Okano, Y.; Katsushima, M.; Mimori, T.	A case of pulmonary arterial hypertension complicated by anti-neutrophil cytoplasmic antibody-associated vasculitis and systemic sclerosis	Immunological Medicine				10.1080/25785826.2021.1874137	https://www.scopus.com/inward/record.uri?eid=2-s2.0-85100156150&doi=10.1080%2f25785826.2021.1874137&partnerID=40&md5=ba21c95bad8a811ea9ec478d97e33755		2021	20/08/2025 16:34	20/08/2025 16:34		263-269		4	44												Scopus
PGNDF4B6	journalArticle	1969	Osterman, K.; Tegner, K.B.	A case of pulmonary hypertension	Lakartidningen					https://www.scopus.com/inward/record.uri?eid=2-s2.0-0014670970&partnerID=40&md5=f323776e89b96d25226ee11b71666190		1969	20/08/2025 16:34	20/08/2025 16:34		5194-5195		50	66			Fall av pulmonell hypertension.									Scopus
W2ZWEBMC	journalArticle	1971	Labriola, E.; Addarii, F.; Bortolotti, M.	A case of pulmonary hypertension associated with liver cirrhosis	Archivio italiano delle malattie dell"apparato digerente					https://www.scopus.com/inward/record.uri?eid=2-s2.0-0015000413&partnerID=40&md5=43b48a0e6572f49c01aea523390084d9		1971	20/08/2025 16:34	20/08/2025 16:34		324-342		5	36			A proposito di un caso di ipertensione polmonare associata a cirrosi epatica.									Scopus
4GP8MCEE	journalArticle	2005	Lee, B.H.; Kim, J.M.; Kim, D.W.; Kim, J.H.; Bang, K.T.; Lee, K.Y.; Jee, Y.K.; Kim, J.S.; Kim, Y.S.; Lee, I.S.; Kwon, M.S.	A case of sarcoidosis with cavitation	Tuberculosis and Respiratory Diseases				10.4046/trd.2005.59.5.546	https://www.scopus.com/inward/record.uri?eid=2-s2.0-33644842258&doi=10.4046%2ftrd.2005.59.5.546&partnerID=40&md5=aa35230326ca8d9a62a00bc28f7334f2		2005	20/08/2025 16:34	20/08/2025 16:34		546-550		5	59												Scopus
VAKIYFW8	journalArticle	2022	Rylova, A.V.; Kapil, R.; Parekh, J.; Mays, L.; Kwon, J.	A case of severe acute respiratory failure after elective abdominoplasty	Respiratory Medicine Case Reports				10.1016/j.rmcr.2022.101683	https://www.scopus.com/inward/record.uri?eid=2-s2.0-85132239578&doi=10.1016%2fj.rmcr.2022.101683&partnerID=40&md5=4475723f11b2a0dadabc69658e20f69c		2022	20/08/2025 16:34	20/08/2025 16:34					38												Scopus
AWRNLSTX	journalArticle	2023	Bychkova, S.; Dyachenko, V.; Sydorova, N.; Petukhova, I.; Sydorova, L.	A case of successful treatment of diffuse post-coronavirus pulmonary fibrosis with pirfenidone	Polish Annals of Medicine				10.29089/paom/165960	https://www.scopus.com/inward/record.uri?eid=2-s2.0-85186939541&doi=10.29089%2fpaom%2f165960&partnerID=40&md5=ea168a3f7fd53ae5d43585679ae7ee7a		2023	20/08/2025 16:34	20/08/2025 16:34		149-152		2	30												Scopus
7GKQIBDV	journalArticle	2012	Madsen, P.H.; Hess, S.; Madsen, H.D.	A case of unexplained hypoxemia	Respiratory Care				10.4187/respcare.01612	https://www.scopus.com/inward/record.uri?eid=2-s2.0-84868345756&doi=10.4187%2frespcare.01612&partnerID=40&md5=48231be593e3b7de76129db64e14e3d9		2012	20/08/2025 16:34	20/08/2025 16:34		1963-1966		11	57												Scopus
YG9M98EB	journalArticle	2018	Zajonz, T.S.; Sander, M.; Padberg, W.; Hecker, A.; Hörbelt, R.; Koch, C.; Schneck, E.	A case report of acute pulmonary hypertension after hyperthermic intraperitoneal chemotherapy (HIPEC) and review of the literature	Annals of Medicine and Surgery				10.1016/j.amsu.2018.01.007	https://www.scopus.com/inward/record.uri?eid=2-s2.0-85041402341&doi=10.1016%2fj.amsu.2018.01.007&partnerID=40&md5=f03492ce96946203139d2e2480ac8fc4		2018	20/08/2025 16:34	20/08/2025 16:34		26-31			27												Scopus
U378U8R2	journalArticle	2018	Ma, L.; An, J.; Ji, Y.	A case report of breathlessness on exertion with an asymptomatic honeymoon period	Heart and Lung				10.1016/j.hrtlng.2018.02.001	https://www.scopus.com/inward/record.uri?eid=2-s2.0-85044301213&doi=10.1016%2fj.hrtlng.2018.02.001&partnerID=40&md5=d1ee7a515eb47802821ae3cecf13098a		2018	20/08/2025 16:34	20/08/2025 16:34		269-274		3	47												Scopus
Z3LQUH7J	journalArticle	2024	Li, J.Y.-M.; Ho, F.T.-W.; Lee, M.; Chan, J.; Chung, B.H.-Y.; Tung, J.Y.-L.; Ma, A.L.-T.	A case report of multicentric carpotarsal osteolysis syndrome: Depiction of a debilitating disease course	American Journal of Medical Genetics, Part A				10.1002/ajmg.a.63616	https://www.scopus.com/inward/record.uri?eid=2-s2.0-85189535705&doi=10.1002%2fajmg.a.63616&partnerID=40&md5=bf8aa224cf90d18cbc342df5d0d3f7c9		2024	20/08/2025 16:34	20/08/2025 16:34				8	194												Scopus
7XE5QGZY	journalArticle	2016	Huang, H.; Feng, R.E.; Li, S.; Xu, K.; Bi, Y.L.; Xu, Z.J.	A case report: The efficacy of pirfenidone in a Chinese patient with progressive systemic sclerosis-associated interstitial lung disease	Medicine (United States)				10.1097/MD.0000000000004113	https://www.scopus.com/inward/record.uri?eid=2-s2.0-84978732058&doi=10.1097%2fMD.0000000000004113&partnerID=40&md5=f9260f438b4ee56c478132ce1a316147		2016	20/08/2025 16:34	20/08/2025 16:34				27	95												Scopus
WWW64A2R	journalArticle	2023	Abu-Hilal, A.-H.H.; Adawi, Y.; Abu-ghosh, M.; Abu-hilal, L.H.; Al Shawwa, K.N.; AbuKeshek, T.; Maree, M.	A Case Series of Median Arcuate Ligament Syndrome With Varied Presentations	Journal of Investigative Medicine High Impact Case Reports				10.1177/23247096231211055	https://www.scopus.com/inward/record.uri?eid=2-s2.0-85176391603&doi=10.1177%2f23247096231211055&partnerID=40&md5=ead17311aae842001fc2464f4782a67e		2023	20/08/2025 16:34	20/08/2025 16:34					11												Scopus
ICHZZ34E	journalArticle	2016	Aslan, A.N.; Ayhan, H.; Özdemir, E.; Bozkurt, E.	A centenarian transcatheter aortic valve implantation case	Journal of Geriatric Cardiology				10.11909/j.issn.1671-5411.2016.10.007	https://www.scopus.com/inward/record.uri?eid=2-s2.0-84999740168&doi=10.11909%2fj.issn.1671-5411.2016.10.007&partnerID=40&md5=3d7f6652bf19b30015ad09629d418a6a		2016	20/08/2025 16:34	20/08/2025 16:34		869-871		10	13												Scopus
TSLBJANP	journalArticle	2019	Parvova, I.; Taneva, V.; Ivanova-Todorova, E.; Kyurkchiev, D.; Kolarov, Z.L.; Hristov, E.	A clinical case of a patient with scleroderma-like syndrome in chronic graft-versus host disease	Rheumatology (Bulgaria)					https://www.scopus.com/inward/record.uri?eid=2-s2.0-85068178404&partnerID=40&md5=3ddfb240a6b1b7719956187355ec58e6		2019	20/08/2025 16:34	20/08/2025 16:34		44-52		1	27												Scopus
FIAUMYZL	journalArticle	2025	Yu, T.; Zhang, W.; Wang, Y.; Chen, R.; Luo, S.	A clinical study on the screening efficacy of six thrombotic markers TAT, PIC, TM, t-PAI-C, D-D, and FDP for hypercoagulable state in pregnant women	Pakistan Journal of Medical Sciences				10.12669/pjms.41.1.9755	https://www.scopus.com/inward/record.uri?eid=2-s2.0-85213720402&doi=10.12669%2fpjms.41.1.9755&partnerID=40&md5=11ba755f5ba1f259e036409a339446bd		2025	20/08/2025 16:34	20/08/2025 16:34		189-193		1	41												Scopus
RN5V4RVQ	journalArticle	2021	Zhang, C.; Cheng, Y.; Liu, F.; Ma, J.; Wang, G.	A community study of the risk for obstructive sleep apnea and respiratory inflammation in an adult Chinese population	Postgraduate Medicine				10.1080/00325481.2021.1914466	https://www.scopus.com/inward/record.uri?eid=2-s2.0-85104803780&doi=10.1080%2f00325481.2021.1914466&partnerID=40&md5=ad0a089c845e021e1849c3360a315cec		2021	20/08/2025 16:34	20/08/2025 16:34		531-540		5	133												Scopus
FKV2TYA5	journalArticle	2025	Bjørkekjær, H.J.; Bruni, C.; Broch, K.; Brunborg, C.; Carreira, P.E.; Airò, P.; Simeón-Aznar, C.P.; Truchetet, M.-E.; Giollo, A.; Balbir-Gurman, A.; Martin, M.; Denton, C.P.; Gabrielli, A.; Del Galdo, F.; Vonk, M.C.; Fretheim, H.; Bitter, H.; Midtvedt, O.; Andreassen, A.; Høie, S.; Tanaka, Y.; Riemekasten, G.; Müller-Ladner, U.; Matucci-Cerinic, M.; Castellví, I.; Siegert, E.; Hachulla, E.; Molbe…	A comparative analysis of risk stratification tools in SSc-associated pulmonary arterial hypertension: a EUSTAR analysis	Rheumatology				10.1093/rheumatology/keaf053	https://www.scopus.com/inward/record.uri?eid=2-s2.0-105006718953&doi=10.1093%2frheumatology%2fkeaf053&partnerID=40&md5=b6fdd323e6a9e7c1d4633c724104be09		2025	20/08/2025 16:34	20/08/2025 16:34		3643-3656		6	64												Scopus
DFM4DFWA	journalArticle	2023	Guo, W.; Zhang, M.; Li, H.; Wang, Y.; Zhang, W.; Chen, Y.; Duan, S.; Guo, X.; Yin, A.; Peng, J.; An, C.; Xiao, Y.; Wan, J.	A comparative study on the diagnostic efficacy of different diagnostic criteria for exercise pulmonary hypertension	International Journal of Cardiology				10.1016/j.ijcard.2023.03.068	https://www.scopus.com/inward/record.uri?eid=2-s2.0-85152526498&doi=10.1016%2fj.ijcard.2023.03.068&partnerID=40&md5=ace6ce37784304b645e5df0335b41774		2023	20/08/2025 16:34	20/08/2025 16:34		94-100			381												Scopus
UPZ9WW4P	journalArticle	2009	Facio, Antônio Carlos; Reis, Alexandre Soares Castro; Vidal, Kallene Summer Moreira; de Moraes, Carlos Gustavo Vasconcelos; Suzuki, Ricardo; Hatanaka, Marcelo; Susanna, Remo	A Comparison of Bimatoprost 0.03% Versus the Fixed-Combination of Latanoprost 0.005% and Timolol 0.5% in Adult Patients With Elevated Intraocular Pressure: An Eight-Week, Randomized, Open-Label Trial.	Journal of Ocular Pharmacology & Therapeutics			10807683		http://libproxy.smu.edu.sg/login?url=https://search.ebscohost.com/login.aspx?direct=true&db=asn&AN=52112499&site=ehost-live&scope=site	Introduction and Purpose: Bimatoprost and the fixed combination of latanoprost with timolol maleate are 2 medications widely used to treat glaucoma and ocular hypertension (OHT). The aim of the study is to compare the efficacy of these 2 drugs in reducing intraocular pressure (IOP) after 8 weeks of treatment in patients with primary open angle glaucoma (POAG) or OHT. Methods: In this randomized, …	2009-10	20/08/2025 16:33	20/08/2025 16:33		447-451		5	25		Journal of Ocular Pharmacology & Therapeutics										asn		EBSCOhost						Female; Humans; Male; Middle Aged; Blood Pressure/drug effects; Heart Rate/drug effects; 6-MONTH; Amides/*therapeutic use; Antihypertensive Agents/*therapeutic use; Bimatoprost; CLINICAL drug trials; Cloprostenol/*analogs & derivatives/therapeutic use; Drug Combinations; EFFICACY; GLAUCOMA; GLAUCOMA PROGRESSION; Glaucoma, Open-Angle/*drug therapy; Intraocular Pressure/*drug effects; Latanoprost; …
2SX22E2G	journalArticle	2023	Spoor, D.S.; van den Bogaard, V.A.B.; Sijtsema, N.M.; Van der Meer, P.; de Bock, G.H.; Langendijk, J.A.; Maduro, J.H.; Crijns, A.P.G.	A comparison of cardiovascular and pulmonary morbidities and risk factors in breast cancer survivors compared to an age-matched female control group in the Lifelines prospective population cohort	Breast				10.1016/j.breast.2023.06.002	https://www.scopus.com/inward/record.uri?eid=2-s2.0-85162054121&doi=10.1016%2fj.breast.2023.06.002&partnerID=40&md5=40a6a1be0a932c8b482b953c4fdbc231		2023	20/08/2025 16:34	20/08/2025 16:34		49-55			70												Scopus
7JXNDY6B	journalArticle	2010	Pakhale, Smita; Doucette, Steve; Vandemheen, Katherine; Boulet, Louise-Philippe; McIvor, R. Andrew; Fitzgerald, J. Mark; Hernandez, Paul; Lemiere, Catherine; Sharma, Sat; Field, Stephen K.; Alvarez, Gonzalo G.; Dales, Robert E.; Aaron, Shawn D.	A comparison of obese and nonobese people with asthma: exploring an asthma-obesity interaction.	Chest	eng		1931-3543 0012-3692	10.1378/chest.09-2491		OBJECTIVE: The objectives of our study were to compare patient characteristics and severity of disease in obese and normal-weight-confirmed people with asthma and to explore reasons for misdiagnosis of asthma, including potential interactions with obesity. METHODS: We randomly selected patients with physician-diagnosed asthma from eight Canadian cities. Asthma diagnosis was confirmed via a sequen…	2010-06	20/08/2025 16:33	20/08/2025 16:33		1316-1323		6	137		Chest																		Female; Humans; Male; Adult; Middle Aged; Respiratory Function Tests; Forced Expiratory Volume; Severity of Illness Index; Risk Factors; Age Factors; Logistic Models; Body Mass Index; Chi-Square Distribution; Quality of Life; Algorithms; Hypertension/complications/epidemiology; Asthma/*complications/*diagnosis/epidemiology/physiopathology; Canada/epidemiology; Gastroesophageal Reflux/complication…
EGXISEH7	journalArticle	2014	Agusti, A.; De Teresa, L.; De Backer, W.; Zvarich, M.T.; Locantore, N.; Barnes, N.; Bourbeau, J.; Crim, C.	A comparison of the efficacy and safety of once-daily fluticasone furoate/vilanterol with twice-daily fluticasone propionate/ salmeterol in moderate to very severe COPD	European Respiratory Journal				10.1183/09031936.00054213	https://www.scopus.com/inward/record.uri?eid=2-s2.0-84895548677&doi=10.1183%2f09031936.00054213&partnerID=40&md5=8396fab56fa59aa21799a925fd1a9e59		2014	20/08/2025 16:34	20/08/2025 16:34		763-772		3	43												Scopus
ZKXDPJTJ	journalArticle	2021	Li, R.; Rueschman, M.; Gottlieb, D.J.; Redline, S.; Sofer, T.	A composite sleep and pulmonary phenotype predicting hypertension	EBioMedicine				10.1016/j.ebiom.2021.103433	https://www.scopus.com/inward/record.uri?eid=2-s2.0-85110546268&doi=10.1016%2fj.ebiom.2021.103433&partnerID=40&md5=d58dbe1c02580b4ce08507e33f4e7d7f		2021	20/08/2025 16:34	20/08/2025 16:34					68												Scopus
8BET3S96	journalArticle	2025	Puccetti, F.; Armienti, A.F.; Turi, S.; Cinelli, L.; Rosati, R.; Elmore, U.; Barbieri, L.A.; Battaglia, S.; Cossu, A.; Gozzini, L.; Socci, D.; Treppiedi, E.; Vallorani, A.	A comprehensive operative risk assessment driving the application of major and emergency surgery in octogenarians	Physiological Reports				10.14814/phy2.70214	https://www.scopus.com/inward/record.uri?eid=2-s2.0-85219108545&doi=10.14814%2fphy2.70214&partnerID=40&md5=74bd0710eb1c969a7197dc14fc8e1bfc		2025	20/08/2025 16:34	20/08/2025 16:34				4	13												Scopus
Y3W3B56V	journalArticle	2005	Wang, M.	A contrastive analysis of physical function of Chinese adults with different body mass index	Chinese Journal of Clinical Rehabilitation					https://www.scopus.com/inward/record.uri?eid=2-s2.0-27644541069&partnerID=40&md5=11a7b25e1879b8b03ce22c5551a25388		2005	20/08/2025 16:34	20/08/2025 16:34		190-193		28	9												Scopus
EDXAEM2P	journalArticle	2015	Wan Ali, W.A.S.R.; Mohamed Said, M.S.; Shaharir, S.S.; Ban, A.Y.L.; Hussain, R.I.; Rosman, A.	A cross sectional study of cardiopulmonary complications and severity of pulmonary hypertension and lung fibrosis in patients with systemic sclerosis	Archives of Rheumatology				10.5606/ArchRheumatol.2015.5593	https://www.scopus.com/inward/record.uri?eid=2-s2.0-84949205863&doi=10.5606%2fArchRheumatol.2015.5593&partnerID=40&md5=e64981e8e49bc1ac3343cc30da0be13d		2015	20/08/2025 16:34	20/08/2025 16:34		311-318		4	30												Scopus
SDIEJCSN	journalArticle	2015	Nickol, AH; Frise, MC; Cheng, HY; McGahey, A; McFadyen, BM; Harris-Wright, T; Bart, NK; Curtis, MK; Khandwala, S; O'Neill, DP; Pollard, KA; Hardinge, FM; Rahman, NM; Armitage, AE; Dorrington, KL; Drakesmith, H; Ratcliffe, PJ; Robbins, PA	A cross-sectional study of the prevalence and associations of iron deficiency in a cohort of patients with chronic obstructive pulmonary disease	BMJ OPEN	English		2044-6055	10.1136/bmjopen-2015-007911		Objectives: Chronic obstructive pulmonary disease (COPD) is a major cause of morbidity and mortality. Iron deficiency, with or without anaemia, is associated with other chronic conditions, such as congestive heart failure, where it predicts a worse outcome. However, the prevalence of iron deficiency in COPD is unknown. This observational study aimed to determine the prevalence of iron deficiency …	2015	20/08/2025 16:34	20/08/2025 16:34				7	5													WOS:000357599400015							ARTERIAL-HYPERTENSION; COPD; HEART-FAILURE; ANEMIA; AIR-FLOW LIMITATION; CYSTIC-FIBROSIS; SERUM FERRITIN; FERRIC CARBOXYMALTOSE; INTRAVENOUS IRON; SHUTTLE WALKING TEST
KL83VHT2	journalArticle	1999	Ng, C.S.; Wells, A.U.; Padley, S.P.G.	A CT sign of chronic pulmonary arterial hypertension: The ratio of main pulmonary artery to aortic diameter	Journal of Thoracic Imaging				10.1080/00005382-199910000-00007	https://www.scopus.com/inward/record.uri?eid=2-s2.0-0032888228&doi=10.1080%2f00005382-199910000-00007&partnerID=40&md5=0fbffab348ba844239bba0bf1b43c6ce		1999	20/08/2025 16:34	20/08/2025 16:34		270-278		4	14												Scopus
TQNBFJ45	journalArticle	2021	Stranks, L.; Barry, S.; Yeo, A.	A curious case of asphyxiating thoracic dystrophy in an adult	Respirology Case Reports				10.1002/rcr2.876	https://www.scopus.com/inward/record.uri?eid=2-s2.0-85120607761&doi=10.1002%2frcr2.876&partnerID=40&md5=fce1f8c6f44dfb9eb2dad7306d6beeb5		2021	20/08/2025 16:34	20/08/2025 16:34				12	9												Scopus
58UEPXIP	journalArticle	2015	Kwon, Hyun Mi; Kang, Eun Ha; Park, Jin Kyun; Go, Dong Jin; Lee, Eun Young; Song, Yeong Wook; Lee, Hyun-Ju; Lee, Eun Bong	A decision model for the watch-and-wait strategy in systemic sclerosis-associated interstitial lung disease.	Rheumatology (Oxford, England)	eng		1462-0332 1462-0324	10.1093/rheumatology/kev121		OBJECTIVE: To develop a decision model to identify SSc-associated interstitial lung disease (ILD) patients who are eligible for watchful waiting at ILD diagnosis. METHODS: One hundred and fifty-one SSc-ILD patients who received medical care at Seoul National University Hospital from 1986 to 2013 were enrolled in this retrospective cohort study. ILD was diagnosed by chest CT. Patients with and wit…	2015-10	20/08/2025 16:34	20/08/2025 16:34		1792-1796		10	54		Rheumatology (Oxford)																		Female; Humans; Male; Adult; Middle Aged; Retrospective Studies; interstitial lung disease; Lung/diagnostic imaging; Cohort Studies; Multivariate Analysis; Survival Rate; Tomography, X-Ray Computed; Reproducibility of Results; Scleroderma, Systemic/*complications; systemic sclerosis; Immunosuppressive Agents/therapeutic use; *Decision Support Techniques; *Watchful Waiting; decision model; immunos…
Y47EYX2F	journalArticle	2018	Hussain, N.; Hussain, F.; Malik, A.; Rizvi, M.; Patel, P.; Chittivelu, S.	A devastating cardiovascular event in an adult cystic fibrosis patient: An unforeseen outcome of increasing life expectancy	Respiratory Medicine Case Reports				10.1016/j.rmcr.2018.09.013	https://www.scopus.com/inward/record.uri?eid=2-s2.0-85053819622&doi=10.1016%2fj.rmcr.2018.09.013&partnerID=40&md5=1e10004f916e4b86dac9e5e33f275008		2018	20/08/2025 16:34	20/08/2025 16:34		233-234			25												Scopus
Z2TPNWVK	journalArticle	2025	Thakrar, U.; Elzein, Y.; The, E.Z.	A diagnostic challenge of myasthenia in elderly with significant cardiovascular risk factors	Acta Neurologica Belgica				10.1007/s13760-025-02774-3	https://www.scopus.com/inward/record.uri?eid=2-s2.0-105001502953&doi=10.1007%2fs13760-025-02774-3&partnerID=40&md5=c3bd1038e531056b521af321ea56a33f		2025	20/08/2025 16:34	20/08/2025 16:34		583-584		2	125												Scopus
BDJUZ8KG	journalArticle	2018	Christianson, B.; Gupta, S.; Vyas, S.; Spartz, H.; Keshavamurthy, J.	A diagnostic challenge: An incidental lung nodule in a 48-year-old nonsmoker	Lung India				10.4103/lungindia.lungindia_212_17	https://www.scopus.com/inward/record.uri?eid=2-s2.0-85048362924&doi=10.4103%2flungindia.lungindia_212_17&partnerID=40&md5=41b28040c119a513b2bb1acdea4829e9		2018	20/08/2025 16:34	20/08/2025 16:34		251-255		3	35												Scopus
U9A9XHEA	journalArticle	2017	Faure, M.; Gomez, E.; Dorfmüller, P.; Mandry, D.; Canuet, M.; Kessler, R.; Chabot, F.; Chaouat, A.	A diffuse lung emphysema, severe pulmonary hypertension and lack of airflow limitation	Respiratory Medicine Case Reports				10.1016/j.rmcr.2017.04.001	https://www.scopus.com/inward/record.uri?eid=2-s2.0-85017106199&doi=10.1016%2fj.rmcr.2017.04.001&partnerID=40&md5=a50a9d0b3db3dc41849f9b5720c504eb		2017	20/08/2025 16:34	20/08/2025 16:34		74-77			21												Scopus
MZ7B8LY8	journalArticle	2020	Singh, D.; Martinez, F.J.; Watz, H.; Bengtsson, T.; Maurer, B.T.	A dose-ranging study of the inhaled dual phosphodiesterase 3 and 4 inhibitor ensifentrine in COPD	Respiratory Research				10.1186/s12931-020-1307-4	https://www.scopus.com/inward/record.uri?eid=2-s2.0-85079217442&doi=10.1186%2fs12931-020-1307-4&partnerID=40&md5=e29fac4d9a1d5759cebc471c26912d04		2020	20/08/2025 16:34	20/08/2025 16:34				1	21												Scopus
J5CCVPGK	journalArticle	2012	Bansal, D.P.; Gude, D.; Padsalgi, G.; Patle, S.	A faceless nemesis: Systemic sclerosis sine scleroderma	Indian Journal of Rheumatology				10.1016/S0973-3698(12)60015-6	https://www.scopus.com/inward/record.uri?eid=2-s2.0-84992252016&doi=10.1016%2fS0973-3698%2812%2960015-6&partnerID=40&md5=748061cfc20e094bfcb5000dc8592388		2012	20/08/2025 16:34	20/08/2025 16:34		57-58		1	7												Scopus
GAG2HKA4	journalArticle	2024	Benko, J.; Pé?, M.J.; Cingel, M.; Jurica, J.; Bolek, T.; Moká?, M.; Samoš, M.	A FAST-GROWING MYXOMA OF THE LEFT ATRIUM	European Journal of Case Reports in Internal Medicine				10.12890/2024_004490	https://www.scopus.com/inward/record.uri?eid=2-s2.0-85193375484&doi=10.12890%2f2024_004490&partnerID=40&md5=d4e68c10c370def0b5cbd88be231a4e4		2024	20/08/2025 16:34	20/08/2025 16:34				5	11												Scopus
TDDGCEC6	journalArticle	2023	Li, C.; Zhang, X.; Feng, X.; Han, D.; Xiang, J.; Li, H.	A feasible technique for distinguishing the intersegmental plane by transbronchial injection of iron sucrose	JTCVS Techniques				10.1016/j.xjtc.2022.12.007	https://www.scopus.com/inward/record.uri?eid=2-s2.0-85149798863&doi=10.1016%2fj.xjtc.2022.12.007&partnerID=40&md5=75cd88df4aba889af31632d02d1a6da0		2023	20/08/2025 16:34	20/08/2025 16:34		137-142			18												Scopus
VI2STWTJ	journalArticle	2014	Racaza, G.Z.; Abrahan, L.L.; Reyes, K.A.Z.; Penserga, E.G.	A filipino with Polyangiitis overlap syndrome and associated multiple infections	Phillippine Journal of Internal Medicine					https://www.scopus.com/inward/record.uri?eid=2-s2.0-84922144317&partnerID=40&md5=aaa46ee5eb764c538413914d6e20b46f		2014	20/08/2025 16:34	20/08/2025 16:34				3	52												Scopus
5B59S3F4	journalArticle	2021	Wu, Q.; Zhong, L.; Li, H.; Guo, J.; Li, Y.; Hou, X.; Yang, F.; Xie, Y.; Li, L.; Xing, Z.	A Follow-Up Study of Lung Function and Chest Computed Tomography at 6 Months after Discharge in Patients with Coronavirus Disease 2019	Canadian Respiratory Journal				10.1155/2021/6692409	https://www.scopus.com/inward/record.uri?eid=2-s2.0-85101542373&doi=10.1155%2f2021%2f6692409&partnerID=40&md5=c1d47b07597170bfade26d9e051cf438		2021	20/08/2025 16:34	20/08/2025 16:34					2021												Scopus
UMJXNBHL	journalArticle	2014	Oliveira, Rudolf K. F.; Pereira, Carlos A. C.; Ramos, Roberta P.; Ferreira, Eloara V. M.; Messina, Carolina M. S.; Kuranishi, Lilian T.; Gimenez, Andrea; Campos, Orlando; Silva, Célia M. C.; Ota-Arakaki, Jaquelina S.	A haemodynamic study of pulmonary hypertension in chronic hypersensitivity pneumonitis.	The European respiratory journal	eng		1399-3003 0903-1936	10.1183/09031936.00010414		Chronic hypersensitivity pneumonitis is a common fibrotic interstitial lung disease. The prevalence of pulmonary hypertension diagnosed by right heart catheterisation and its cardiopulmonary function findings in patients with chronic hypersensitivity pneumonitis are unknown. Consecutive symptomatic patients with chronic hypersensitivity pneumonitis were prospectively evaluated. All patients were …	2014-08	20/08/2025 16:33	20/08/2025 16:33		415-424		2	44		Eur Respir J																		Aged; Cross-Sectional Studies; Female; Humans; Male; Adult; Treatment Outcome; Vital Capacity; Middle Aged; Prospective Studies; Respiratory Function Tests; Risk Assessment; Exercise Test; Adolescent; Aged, 80 and over; Echocardiography; ROC Curve; Hypoxia/physiopathology; Sensitivity and Specificity; Alveolitis, Extrinsic Allergic/complications/*physiopathology; *Hemodynamics; Hypertension, Pulm…
4CCINYYP	journalArticle	2021	Gan, Q.; Gong, B.; Sun, M.; Cao, Z.; Zheng, Y.; Zhang, Y.; Wen, P.; Shen, Y.; Hong, L.; Hou, T.; Jia, Y.; Li, W.; Li, H.; Xie, Q.	A High Percentage of Patients Recovered From COVID-19 but Discharged With Abnormal Liver Function Tests	Frontiers in Physiology				10.3389/fphys.2021.642922	https://www.scopus.com/inward/record.uri?eid=2-s2.0-85103604616&doi=10.3389%2ffphys.2021.642922&partnerID=40&md5=6407db107c19d7792c98e365757ebec9		2021	20/08/2025 16:34	20/08/2025 16:34					12												Scopus
GHKS2HAJ	journalArticle	2024	Pokeerbux, M.R.; Mavingui, P.; Gérardin, P.; Agrinier, N.; Gokalsing, E.; Meilhac, O.; Cournot, M.	A Holistic Approach to Cardiometabolic and Infectious Health in the General Population of Reunion Island: The REUNION Study	Journal of Epidemiology and Global Health				10.1007/s44197-024-00221-9	https://www.scopus.com/inward/record.uri?eid=2-s2.0-85189344492&doi=10.1007%2fs44197-024-00221-9&partnerID=40&md5=0f855c47addac79b4bfe4e8ed4de4424		2024	20/08/2025 16:34	20/08/2025 16:34		839-846		3	14												Scopus
HU3CTCLU	journalArticle	2007	Majumdar, S.; Sen, S.; Mandal, S.K.	A hospital-based study on pulmonary function tests and exercise tolerance in patients of chronic obstructive pulmonary disease and other diseases	Journal of the Indian Medical Association					https://www.scopus.com/inward/record.uri?eid=2-s2.0-39149129663&partnerID=40&md5=63a31b8d5cf3fefa4dcaceaf7eba8c3d		2007	20/08/2025 16:34	20/08/2025 16:34		565-580		10	105												Scopus
H9DAQQ2M	journalArticle	2010	Wieshammer, S.; Dreyhaupt, J.; Basler, B.	A link between impaired lung function and increased cardiac stress	Respiration				10.1159/000265751	https://www.scopus.com/inward/record.uri?eid=2-s2.0-77951295680&doi=10.1159%2f000265751&partnerID=40&md5=0bfc53df896bc228810aa8764aaa6a6a		2010	20/08/2025 16:34	20/08/2025 16:34		355-362		5	79												Scopus
2IWKVWKT	journalArticle	2018	Peretti, L.; Vaillant, P.; Billon, Y.; Menard, O.; Tiotiu, A.	A long time history of a mediastinal fibrosis with triple vascular stenosis	Current Respiratory Medicine Reviews				10.2174/1573398X14666180914093444	https://www.scopus.com/inward/record.uri?eid=2-s2.0-85062877359&doi=10.2174%2f1573398X14666180914093444&partnerID=40&md5=345146c18938aca0e372efbfeea075c1		2018	20/08/2025 16:34	20/08/2025 16:34		177-180		3	14												Scopus
UIJQ2LU9	journalArticle	2023	Tse, G.; Emmanuel, B.; Ariti, C.; Bafadhel, M.; Papi, A.; Carter, V.; Zhou, J.; Skinner, D.; Xu, X.; Müllerová, H.; Price, D.	A Long-Term Study of Adverse Outcomes Associated With Oral Corticosteroid Use in COPD	International Journal of COPD				10.2147/COPD.S433326	https://www.scopus.com/inward/record.uri?eid=2-s2.0-85177181573&doi=10.2147%2fCOPD.S433326&partnerID=40&md5=228797bdb73fccb725cddf86211d7e33		2023	20/08/2025 16:34	20/08/2025 16:34		2565-2580			18												Scopus
PWTUNMFQ	journalArticle	2023	P?trînta?u, D.-E.; Sárközi, H.K.; Lupu?or, E.; Vlang?r, I.E.; Rotariu, G.-M.; Ren?a, I.-A.; Nan, A.-N.; Budin, C.E.	A Multidisciplinary Approach as a Goal for the Management of Complications in Systemic Scleroderma: A Literature Review and Case Scenario	Diagnostics				10.3390/diagnostics13213332	https://www.scopus.com/inward/record.uri?eid=2-s2.0-85176441779&doi=10.3390%2fdiagnostics13213332&partnerID=40&md5=b59fa773e98001c1e6982f5665757d87		2023	20/08/2025 16:34	20/08/2025 16:34				21	13												Scopus
DXG4H8SF	journalArticle	2023	Lui, J.K.; Gillmeyer, K.R.; Sangani, R.A.; Smyth, R.J.; Gopal, D.M.; Trojanowski, M.A.; Bujor, A.M.; Soylemez Wiener, R.; LaValley, M.P.; Klings, E.S.	A Multimodal Prediction Model for Diagnosing Pulmonary Hypertension in Systemic Sclerosis	Arthritis Care and Research				10.1002/acr.24969	https://www.scopus.com/inward/record.uri?eid=2-s2.0-85143237381&doi=10.1002%2facr.24969&partnerID=40&md5=23bce0dd4458e7fac812bd3a8325541f		2023	20/08/2025 16:34	20/08/2025 16:34		1462-1468		7	75												Scopus
UHS93TRE	journalArticle	2023	Alqahtani, JS; Aldhahir, AM; Siraj, RA; Alqarni, AA; AlDraiwiesh, IA; AlAnazi, AF; Alamri, AH; Bajahlan, RS; Hakami, AA; Alghamdi, SM; Aldabayan, YS; Alsulayyim, AS; Al Rajeh, AM; AlRabeeah, SM; Naser, AY; Alwafi, H; Alqahtani, S; Hjazi, AM; Oyelade, T; AlAhmari, MD	A nationwide survey of public COPD knowledge and awareness in Saudi Arabia: A population-based survey of 15,000 adults	PLOS ONE	English		1932-6203	10.1371/journal.pone.0287565		BackgroundThere is a concerning lack of representative data on chronic obstructive pulmonary disease (COPD) awareness in Saudi Arabia, and a significant proportion of the population is vulnerable to developing a smoking habit, which is a major risk factor for the disease. MethodsPopulation-Based Survey of 15,000 people was conducted to assess the public knowledge and awareness of COPD across Saud…	05/07/2023	20/08/2025 16:35	20/08/2025 16:35				7	18													WOS:001025358500032							OBSTRUCTIVE PULMONARY-DISEASE; IMPACT; SPIROMETRY; ASTHMA; PREVALENCE; SMOKERS; MANAGEMENT; LEVEL
7DDRQNR7	journalArticle	2009	Inoue, H; Yamauchi, K; Kobayashi, H; Shikanai, T; Nakamura, Y; Satoh, J; Kohno, N; Mishima, M; Sasaki, H; Hildebrandt, J	A New Breath-Holding Test May Noninvasively Reveal Early Lung Abnormalities Caused by Smoking and/or Obesity	CHEST	English		0012-3692	10.1378/chest.08-1378		Background: Smoking and obesity are leading global causes of death. The aim of the present study was to develop a test to detect early lung abnormalities caused by smoking and/or obesity- and to elucidate the underlying mechanisms and major contributors,, factors. Methods: One hundred twenty-nine healthy, adults, 20 to 40 years of age, with normal spirometry findings, were divided into the follow…	2009-08	20/08/2025 16:35	20/08/2025 16:35		545-553		2	136													WOS:000268841000032							HYPERTENSION; PULMONARY-FUNCTION; ARTERIAL STIFFNESS; WEIGHT-LOSS; GAS-EXCHANGE ABNORMALITIES; SLEEP-APNEA; CIGARETTE SMOKERS; CLOSING VOLUME; OXYGEN DESATURATION; SMALL AIRWAYS
VV7ERZ9H	journalArticle	2017	Wojcik, M.H.; Carmichael, N.; Bieber, F.R.; Wiener, D.C.; Madan, R.; Pober, B.R.; Raby, B.A.	A new diagnosis of Williams–Beuren syndrome in a 49-year-old man with severe bullous emphysema	American Journal of Medical Genetics, Part A				10.1002/ajmg.a.38289	https://www.scopus.com/inward/record.uri?eid=2-s2.0-85020126290&doi=10.1002%2fajmg.a.38289&partnerID=40&md5=3996b193e60a1214898c4534695d39fa		2017	20/08/2025 16:34	20/08/2025 16:34		2235-2239		8	173												Scopus
EQK87N8V	journalArticle	2018	Kokkinos, P.; Kaminsky, L.A.; Arena, R.; Zhang, J.; Myers, J.	A new generalized cycle ergometry equation for predicting maximal oxygen uptake: The Fitness Registry and the Importance of Exercise National Database (FRIEND)	European Journal of Preventive Cardiology				10.1177/2047487318772667	https://www.scopus.com/inward/record.uri?eid=2-s2.0-85049897469&doi=10.1177%2f2047487318772667&partnerID=40&md5=10412893f854a8aa48aa909729ac19aa		2018	20/08/2025 16:34	20/08/2025 16:34		1077-1082		10	25												Scopus
RLMUJGNP	journalArticle	2015	Özçelik, N.; Özsu, S.	A newly-defined entity: Combined pulmonary fibrosis and emphysema syndrome	Tuberkuloz ve Toraks				10.5578/tt.7747	https://www.scopus.com/inward/record.uri?eid=2-s2.0-84926442481&doi=10.5578%2ftt.7747&partnerID=40&md5=8877c13617be9bc75ce8dcb4c923d664		2015	20/08/2025 16:34	20/08/2025 16:34		48-52		1	63			Yeni tanimlanan bir antite: Kombine pulmoner fibrozis ve amfizem sendromu									Scopus
VV74BYDC	journalArticle	2021	Li, S.; Su, J.; Sui, Q.; Wang, G.	A nomogram for predicting postoperative pulmonary infection in esophageal cancer patients	BMC Pulmonary Medicine				10.1186/s12890-021-01656-7	https://www.scopus.com/inward/record.uri?eid=2-s2.0-85114319681&doi=10.1186%2fs12890-021-01656-7&partnerID=40&md5=ff9282453f0455d58e260c0b2ba4b6ab		2021	20/08/2025 16:34	20/08/2025 16:34				1	21												Scopus
RDAAMZ2H	journalArticle	1984	Peacock, A.; Alchanat, M.; Valind, S.; Sopwith, T.; Hughes, J. M.; Turner-Warwick, M.	A non-invasive method for estimation of lung tissue volume in patients with fibrosing lung disease: comparison with lung density measurement by positron transmission tomography.	Lancet (London, England)	eng		0140-6736	10.1016/s0140-6736(84)90707-4			06/10/1984	20/08/2025 16:33	20/08/2025 16:33		785-787		8406	2		Lancet																		Female; Humans; Male; Adult; Child; Adolescent; Total Lung Capacity; *Lung Volume Measurements; Plethysmography; *Densitometry; *Tomography, Emission-Computed; Hypertension, Pulmonary/diagnostic imaging/pathology/physiopathology; Lung/*diagnostic imaging/pathology; Pulmonary Fibrosis/*diagnostic imaging/pathology/physiopathology
P6V2B7AC	journalArticle	2018	Marron, M.M.; Singh, J.; Boudreau, R.M.; Christensen, K.; Cosentino, S.; Feitosa, M.F.; Minster, R.L.; Perls, T.; Schupf, N.; Sebastiani, P.; Ukraintseva, S.; Wojczynski, M.K.; Newman, A.B.	A novel healthy blood pressure phenotype in the Long Life Family Study	Journal of Hypertension				10.1097/HJH.0000000000001514	https://www.scopus.com/inward/record.uri?eid=2-s2.0-85036565616&doi=10.1097%2fHJH.0000000000001514&partnerID=40&md5=aa41d314ff549c1cf63df8d76a52ef5b		2018	20/08/2025 16:34	20/08/2025 16:34		43-53		1	36												Scopus
MZXJEGSK	journalArticle	2025	Wang, Z.; Liu, Z.; Zhang, W.; Liu, W.; Tan, J.; Li, X.; Wu, H.; Li, Y.; Deng, H.; Chen, J.; Chen, L.	A Novel Percutaneous Volume Reduction Technique for Giant Emphysematous Bullae: Combined Percutaneous Erythromycin Sclerotherapy With Bronchoscopic Occlusion	International Journal of COPD				10.2147/COPD.S495903	https://www.scopus.com/inward/record.uri?eid=2-s2.0-105000180817&doi=10.2147%2fCOPD.S495903&partnerID=40&md5=831d08fb7ff571de67de4ceb2e2db1b5		2025	20/08/2025 16:34	20/08/2025 16:34		641-657			20												Scopus
VV8DPPA6	journalArticle	2022	Gong, Y.; Wang, X.; Li, N.; Fu, Y.; Zheng, H.; Zheng, Y.; Zhan, S.; Ling, Y.	A Partially Randomized Patient Preference Trial to Assess the Quality of Life and Patency Rate After Minimally Invasive Cardiac Surgery-Coronary Artery Bypass Grafting: Design and Rationale of the MICS-CABG PRPP Trial	Frontiers in Cardiovascular Medicine				10.3389/fcvm.2022.804217	https://www.scopus.com/inward/record.uri?eid=2-s2.0-85138551399&doi=10.3389%2ffcvm.2022.804217&partnerID=40&md5=61ec6fe4a19ec4a28783ca9eb3d3aae2		2022	20/08/2025 16:34	20/08/2025 16:34					9												Scopus
IIV62TXS	journalArticle	2025	Wei, Y.; Wu, H.; Guo, J.; Sun, X.	A patient with Eradheim-Chester disease presenting with progressive cystic lung lesions and confirmed pulmonary artery hypertension: a case report	BMC Pulmonary Medicine				10.1186/s12890-024-03410-1	https://www.scopus.com/inward/record.uri?eid=2-s2.0-105000024152&doi=10.1186%2fs12890-024-03410-1&partnerID=40&md5=ece30f8145bb3ed6d12d8f9b06216f2e		2025	20/08/2025 16:34	20/08/2025 16:34				1	25												Scopus
VFKSFVVK	journalArticle	2022	Bojani?, M.; Radovanovi?, D.; Zahorjanski, S.; Škori?-Joki?, S.; Proti?, M.	A patient with large retroperitoneal liposarcoma- a challenge for an anesthesiologist	Archive of Oncology				10.2298/AOO210617001B	https://www.scopus.com/inward/record.uri?eid=2-s2.0-85125765880&doi=10.2298%2fAOO210617001B&partnerID=40&md5=c41b693d9158fb686eb60ff04e34289c		2022	20/08/2025 16:34	20/08/2025 16:34		28-31		2	28												Scopus
KHDQ7Z9Q	journalArticle	2020	Wise, L.M.; Arkfeld, D.G.	A patient with primary Sjogren’s syndrome, cystic lung disease, and MALT lymphoma treated successfully with rituximab: a case-based review	Clinical Rheumatology				10.1007/s10067-019-04886-7	https://www.scopus.com/inward/record.uri?eid=2-s2.0-85076894229&doi=10.1007%2fs10067-019-04886-7&partnerID=40&md5=10d4c21dad78ea5d40c8298f3904f408		2020	20/08/2025 16:34	20/08/2025 16:34		1357-1362		4	39												Scopus
CZG7ADD5	journalArticle	2022	Balik, M.; Rulisek, J.; Flaksa, M.; Porizka, M.; Mosna, F.; Lindner, J.; Heller, S.; Belohlavek, J.; Adla, T.; Schmid, C.; Philipp, A.; Havlin, J.; Burkert, J.; Lischke, R.	A patient with pulmonary hypertension waiting for donor lungs during the pandemic: 194 days on extracorporeal life support including 143 days on pulmonary artery to left atrium shunt	American Journal of Transplantation				10.1111/ajt.16949	https://www.scopus.com/inward/record.uri?eid=2-s2.0-85122852539&doi=10.1111%2fajt.16949&partnerID=40&md5=afd35cdab914b92b660828e5f1038f5a		2022	20/08/2025 16:34	20/08/2025 16:34		2094-2098		8	22												Scopus
7WMI2DQH	journalArticle	2025	DeFilipp, Z.; Kim, H.T.; Cheng, G.-S.; Hamilton, B.K.; Chhabra, S.; Hamadani, M.; Sandhu, K.S.; Perez, L.; Lee, C.J.; Brennan, T.L.; Garrelts, C.; Brown, B.M.; Gallagher, K.; Newcomb, R.A.; El-Jawahri, A.; Chen, Y.-B.	A phase 2 multicenter trial of ruxolitinib to treat bronchiolitis obliterans syndrome after allogeneic HCT	Blood Advances				10.1182/bloodadvances.2024014000	https://www.scopus.com/inward/record.uri?eid=2-s2.0-86000109204&doi=10.1182%2fbloodadvances.2024014000&partnerID=40&md5=33e74f6c4b327edf6cd6b6e19b05e98c		2025	20/08/2025 16:34	20/08/2025 16:34		244-253		2	9												Scopus
SSGSZIPM	journalArticle	2016	Park, H.-S.; Kim, M.-K.; Imai, N.; Nakanishi, T.; Adachi, M.; Ohta, K.; Tohda, Y.	A phase 2a study of benralizumab for patients with eosinophilic asthma in South Korea and Japan	International Archives of Allergy and Immunology				10.1159/000444799	https://www.scopus.com/inward/record.uri?eid=2-s2.0-84964267747&doi=10.1159%2f000444799&partnerID=40&md5=99987151cc3314be4756db7aa24802da		2016	20/08/2025 16:34	20/08/2025 16:34		135-145		3	169												Scopus
KZPSBPIT	journalArticle	2018	Kerwin, E.M.; Spangenthal, S.; Kollar, C.; St Rose, E.; Reisner, C.	A phase IIb randomized, chronic-dosing, incomplete block, cross-over study of glycopyrronium, delivered via metered dose inhaler, compared with a placebo and an active control in patients with moderate-to-severe COPD	Respiratory Research				10.1186/s12931-018-0739-6	https://www.scopus.com/inward/record.uri?eid=2-s2.0-85043332323&doi=10.1186%2fs12931-018-0739-6&partnerID=40&md5=90d3fd88d1568da7cd3f68df4276ac40		2018	20/08/2025 16:34	20/08/2025 16:34				1	19												Scopus
FHYFHNXP	journalArticle	2020	Kerwin, E.; Pascoe, S.; Bailes, Z.; Nathan, R.; Bernstein, D.; Dahl, R.; Von Maltzahn, R.; Robbins, K.; Fowler, A.; Lee, L.	A phase IIb, randomised, parallel-group study: The efficacy, safety and tolerability of once-daily umeclidinium in patients with asthma receiving inhaled corticosteroids	Respiratory Research				10.1186/s12931-020-01400-5	https://www.scopus.com/inward/record.uri?eid=2-s2.0-85086604229&doi=10.1186%2fs12931-020-01400-5&partnerID=40&md5=d10cc354e42f02303cf7858e79f5cf83		2020	20/08/2025 16:34	20/08/2025 16:34				1	21												Scopus
PK3D4UZG	journalArticle	2007	Vanthuyne, M.; Blockmans, D.; Westhovens, R.; Roufosse, F.; Cogan, E.; Coche, E.; Nzeusseu Toukap, A.; Depresseux, G.; Houssaiau, F.A.	A pilot study of mycophenolate mofetil combined to intravenous methylprednisolone pulses and oral low-dose glucocorticoids in severe early systemic sclerosis	Clinical and Experimental Rheumatology					https://www.scopus.com/inward/record.uri?eid=2-s2.0-34248137269&partnerID=40&md5=7b1713026f0c480b35621012ecc4d18b		2007	20/08/2025 16:34	20/08/2025 16:34		287-292		2	25												Scopus
L8ZMHFEV	journalArticle	2014	Kulnik, Stefan Tino; Rafferty, Gerrard Francis; Birring, Surinder S.; Moxham, John; Kalra, Lalit	A pilot study of respiratory muscle training to improve cough effectiveness and reduce the incidence of pneumonia in acute stroke: study protocol for a randomized controlled trial.	Trials			17456215		http://libproxy.smu.edu.sg/login?url=https://search.ebscohost.com/login.aspx?direct=true&db=asn&AN=95640073&site=ehost-live&scope=site	Background After stroke, pneumonia is a relevant medical complication that can be precipitated by aspiration of saliva, liquids, or solid food. Swallowing difficulty and aspiration occur in a significant proportion of stroke survivors. Cough, an important mechanism protecting the lungs from inhaled materials, can be impaired in stroke survivors, and the likely cause for this impairment is central…	2014-04	20/08/2025 16:33	20/08/2025 16:33		Jan-20		1	15		Trials										asn		EBSCOhost						Humans; Treatment Outcome; Severity of Illness Index; RISK-FACTORS; OUTCOMES; Incidence; *Breathing Exercises; *Research Design; ACUTE ISCHEMIC-STROKE; ASPIRATION; ASPIRATION pneumonia; Clinical Protocols; Cough; COUGH; Cough/diagnosis/epidemiology/*physiopathology; Disability Evaluation; EXPLANATION; Feasibility Studies; IN-HOSPITAL MORTALITY; INFECTION; London; MEDICAL COMPLICATIONS; Muscle Str…
7J5QR7HJ	journalArticle	2006	Lucidi, V.; Tozzi, A. E.; Bella, S.; Turchetta, A.	A pilot trial on safety and efficacy of erythrocyte-mediated steroid treatment in CF patients.	BMC pediatrics	eng		1471-2431	10.1186/1471-2431-6-17		BACKGROUND: Chronic neutrophil inflammation of the respiratory tract tissues plays a key role in the pathogenesis and in prognosis of cystic fibrosis (CF). It is evident that an anti-inflammatory therapy represents an important step in the treatment of CF patients. Corticosteroids and ibuprofen have been proven to slow down the impairment of the pulmonary function in CF patients but their use is …	24/05/2006	20/08/2025 16:34	20/08/2025 16:34		17			6		BMC Pediatr																		Female; Humans; Male; Adult; Forced Expiratory Volume; Severity of Illness Index; Adolescent; Pilot Projects; Disease Susceptibility; Combined Modality Therapy; *Blood Transfusion, Autologous; *Erythrocyte Transfusion; Anti-Inflammatory Agents/*administration & dosage/therapeutic use; Bronchopneumonia/etiology; Cystic Fibrosis/complications/*drug therapy/therapy; Dexamethasone/administration & do…
L2DGZRRH	journalArticle	2023	Tsikis, S.T.; Klouda, T.; Hirsch, T.I.; Fligor, S.C.; Liu, T.; Kim, Y.; Pan, A.; Quigley, M.; Mitchell, P.D.; Puder, M.; Yuan, K.	A pneumonectomy model to study flow-induced pulmonary hypertension and compensatory lung growth	Cell Reports Methods				10.1016/j.crmeth.2023.100613	https://www.scopus.com/inward/record.uri?eid=2-s2.0-85174571067&doi=10.1016%2fj.crmeth.2023.100613&partnerID=40&md5=b8f5f5b574450dbbae13259d8f1ff971		2023	20/08/2025 16:34	20/08/2025 16:34				10	3												Scopus
N48Z8X9Y	journalArticle	1991	Bengtsson, H.; Bergqvist, D.; Ekberg, O.; Janzon, L.	A population based screening of abdominal aortic aneurysms (AAA).	European journal of vascular surgery	eng		0950-821X	10.1016/s0950-821x(05)80927-2		The prevalence of abdominal aortic aneurysm (AAA) in a defined population of elderly men and its correlation to some risk factors were studied in the population cohort "men born in 1914 from Malmö". A total of 499 were invited to attend and 375 (75%) did so. The aorta could be visualised with ultrasound in 364 patients, 39 (10.7%) of whom had aneurysmal changes. The presence of an AAA was related…	1991-02	20/08/2025 16:33	20/08/2025 16:33		53-57		1	5		Eur J Vasc Surg																		Aged; Humans; Male; Prevalence; Cohort Studies; Risk Factors; Hypertension/epidemiology; Cardiovascular Diseases/epidemiology; Smoking/epidemiology; Sweden/epidemiology; Ultrasonography; Alcohol Drinking/epidemiology; Aorta, Abdominal; Aortic Aneurysm/diagnostic imaging/*epidemiology; Lung Diseases/epidemiology
FDGYWND5	journalArticle	2021	Awaji, K.; Miyagawa, T.; Fukui, Y.; Toyama, S.; Omatsu, J.; Norimatsu, Y.; Ikawa, T.; Watanabe, Y.; Yoshizaki, A.; Sato, S.; Asano, Y.	A potential contribution of decreased serum galectin-10 levels to systemic inflammation and pulmonary vascular involvement in systemic sclerosis	Experimental Dermatology				10.1111/exd.14320	https://www.scopus.com/inward/record.uri?eid=2-s2.0-85102649093&doi=10.1111%2fexd.14320&partnerID=40&md5=9392b953ee71d7e302253361e23c1ce0		2021	20/08/2025 16:34	20/08/2025 16:34		959-965		7	30												Scopus
LCAMFECL	journalArticle	2021	Wanchaitanawong, J.; So-Ngern, A.; Tumsatan, P.; Reechaipichitkul, W.; Arunsurat, I.; Ratanawatkul, P.; Chumpangern, W.	A Predictive Model using Artificial Intelligence on Chest Radiograph in Addition to History and Physical Examination to Diagnose Chronic Obstructive Pulmonary Disease	Journal of the Medical Association of Thailand				10.35755/jmedassocthai.2021.S04.00049	https://www.scopus.com/inward/record.uri?eid=2-s2.0-85118146926&doi=10.35755%2fjmedassocthai.2021.S04.00049&partnerID=40&md5=414668282be7fef40422f3738605e205		2021	20/08/2025 16:34	20/08/2025 16:34		S79-S87			104												Scopus
UTFGQIXL	journalArticle	1998	Mobeireek, A.F.	A preoperative consultation for a patient with chronic cough and wheeze	European Respiratory Journal					https://www.scopus.com/inward/record.uri?eid=2-s2.0-0031924446&partnerID=40&md5=3bf84b60a25982815e8f68cbd58bbf7d		1998	20/08/2025 16:34	20/08/2025 16:34		785-786		3	11												Scopus
U847W6K8	journalArticle	2015	Silva, I.; Almeida, J.; Vasconcelos, C.	A PRISMA-driven systematic review for predictive risk factors of digital ulcers in systemic sclerosis patients.	Autoimmunity Reviews			15689972		http://libproxy.smu.edu.sg/login?url=https://search.ebscohost.com/login.aspx?direct=true&db=asn&AN=100025189&site=ehost-live&scope=site	Vasculopathy has a major role in the pathogenesis and tissue injury in systemic sclerosis (SSc). Raynaud's phenomenon (RP) is frequently the first clinical manifestation of SSc preceding by years other clinical manifestations. RP in SSc patients is frequent, often very severe and long lasting. The repeated bouts of RP lead to prolonged digital ischemia that may progress to digital ulceration or i…	2015-02	20/08/2025 16:33	20/08/2025 16:33		140-152		2	14		Autoimmunity Reviews										asn		EBSCOhost						Autoantibodies; Systemic sclerosis; DISEASE risk factors; PATIENTS; VASCULAR diseases; ACA anti centromere autoantibody; aCL anticardiolipin autoantibodies; ACR American College of Rheumathology; ADMA asymmetric dimethyarginine; AECA antiendothelial cell autoantibodies; AFA anti-fibrillarin autoantibodies; ANA antinuclear autoantibodies; Ang-1 angiopoietin 1; Ang-2 angiopoietin 2; ANGPTL3 angiopo…
QBU2PAG3	journalArticle	2021	Kostorz-Nosal, S.; Jastrz?bski, D.; Chyra, M.; Kubicki, P.; Zieli?ski, M.; Ziora, D.	A prolonged steroid therapy may be beneficial in some patients after the COVID-19 pneumonia	European Clinical Respiratory Journal				10.1080/20018525.2021.1945186	https://www.scopus.com/inward/record.uri?eid=2-s2.0-85108845032&doi=10.1080%2f20018525.2021.1945186&partnerID=40&md5=92766163b74b5d1ecaf978b788c25d88		2021	20/08/2025 16:34	20/08/2025 16:34				1	8												Scopus
YP4AWWPU	journalArticle	2023	Chendaer, N.; Jiang, N.; Hao, Y.; Zhao, Y.; Li, G.; Zhang, W.; Peng, C.	A Propensity Score-Matching Analysis: Robotic Thymectomy Through the Subxiphoid Has Advantages over Video-Assisted Thymectomy Surgery	Journal of Laparoendoscopic and Advanced Surgical Techniques				10.1089/lap.2023.0124	https://www.scopus.com/inward/record.uri?eid=2-s2.0-85165264768&doi=10.1089%2flap.2023.0124&partnerID=40&md5=3e1236c29fde1c40436168ec63d18796		2023	20/08/2025 16:34	20/08/2025 16:34		859-865		9	33												Scopus
2IGWLI7W	journalArticle	2003	Ding, Jingzhong; Nieto, F. Javier; Beauchamp, Norman J.; Longstreth, W. T. Jr.; Manolio, Teri A.; Hetmanski, Jacqueline B.; Fried, Linda P.	A Prospective Analysis of Risk Factors for White Matter Disease in the Brain Stem: The Cardiovascular Health Study	Neuroepidemiology			0251-5350	10.1159/000071190	http://libproxy.smu.edu.sg/login?url=https://search.ebscohost.com/login.aspx?direct=true&db=psyh&AN=2003-99771-002&site=ehost-live&scope=site	White matter disease (WMD) in the brain stem may be a predictor of poor clinical outcome, independent of WMD in the periventricular and subcortical areas of the brain. Many cardiovascular risk factors such as older age, hypertension, and smoking have been suggested as risk factors for WMD in the periventricular and subcortical areas of the brain. However, no epidemiologic study has examined the a…	2003-09	20/08/2025 16:33	20/08/2025 16:33		275-282		5	22		Neuroepidemiology										psyh	2003-99771-002	EBSCOhost						Aged; Female; Humans; Male; Prospective Studies; Forced Expiratory Volume; Forced Expiratory Volume/physiology; Hypertension; Risk Factors; Aging; Age Factors; cardiovascular risk factors; hypertension; smoking; ABNORMALITIES; epidemiology; Epidemiology; FOLLOW-UP; Cardiovascular Diseases; ATHEROSCLEROSIS; STROKE; Regression Analysis; Smoking; Smoking/adverse effects; Tobacco Smoking; Cardiovascu…
N6IXQGBE	journalArticle	2025	Strick, D.J.; Tanba, C.; Kaplan, M.A.; Hill, N.S.; Farber, H.W.; Condon, D.; Preston, I.R.	A Prospective Analysis of Vasoreactivity and Mortality in WHO Group 3 Pulmonary Hypertension	Pulmonary Circulation				10.1002/pul2.70078	https://www.scopus.com/inward/record.uri?eid=2-s2.0-105005080232&doi=10.1002%2fpul2.70078&partnerID=40&md5=60f3354a12446b60801882ada02e7aaa		2025	20/08/2025 16:34	20/08/2025 16:34				2	15												Scopus
PG9N2DUS	journalArticle	2021	Liu, M.; Lv, F.; Zheng, Y.; Xiao, K.	A prospective cohort study on radiological and physiological outcomes of recovered COVID-19 patients 6 months after discharge	Quantitative Imaging in Medicine and Surgery				10.21037/qims-20-1294	https://www.scopus.com/inward/record.uri?eid=2-s2.0-85109273199&doi=10.21037%2fqims-20-1294&partnerID=40&md5=ed60c31c26be363a5a15caba4b2e5864		2021	20/08/2025 16:34	20/08/2025 16:34		4181-4192		9	11												Scopus
5DBCHDIH	journalArticle	2021	Tutar, N.; Arslanta?, F.; Ketencio?lu, B.B.; Yilmaz, I.; Oymak, F.S.; Gülmez, I.	A prospective observational evaluation of treatment outcomes of patients with chronic obstructive pulmonary disease and peripheral blood eosinophilia	Tuberkuloz ve Toraks				10.5578/tt.20219605	https://www.scopus.com/inward/record.uri?eid=2-s2.0-85121784571&doi=10.5578%2ftt.20219605&partnerID=40&md5=637afaaf0fc15ec756cc01239af25dd4		2021	20/08/2025 16:34	20/08/2025 16:34		477-485		4	69			Kronik obstrüktif akci?er hastal??? ve periferik kan eozinofilisi olan hastalar?n tedavi sonuçlar?n?n prospektif gözlemsel de?erlendirilmesi									Scopus
52J5PAI7	journalArticle	2016	Chogtu, B.; Kuriachan, S.; Magazine, R.; Shetty, K.; Kamath, A.; George, M.; Tripathy, A.; Kumar, D.	A prospective, randomized study: Evaluation of the effect of rosuvastatin in patients with chronic obstructive pulmonary disease and pulmonary hypertension	Indian Journal of Pharmacology				10.4103/0253-7613.190721	https://www.scopus.com/inward/record.uri?eid=2-s2.0-84988579196&doi=10.4103%2f0253-7613.190721&partnerID=40&md5=bc5e45db3df27177fc4b57991e7d3e8e		2016	20/08/2025 16:34	20/08/2025 16:34		503-508		5	48												Scopus
KACQG5IC	journalArticle	2024	Argiento, P; D'Agostino, A; Castaldo, R; Franzese, M; Mazzola, M; Grünig, E; Saldamarco, L; Valente, V; Schiavo, A; Maffei, E; Lepre, D; Cittadini, A; Bossone, E; D'Alto, M; Gargani, L; Marra, AM	A pulmonary hypertension targeted algorithm to improve referral to right heart catheterization: A machine learning approach	COMPUTATIONAL AND STRUCTURAL BIOTECHNOLOGY JOURNAL			2001-0370	10.1016/j.csbj.2024.11.031		Background: Pulmonary hypertension (PH) is a pathophysiological problem that may involve several clinical symptoms and be linked to various respiratory and cardiovascular illnesses. Its diagnosis is made invasively by Right Cardiac Catheterization (RHC), which is difficult to perform routinely. Aim of the current study was to develop a Machine Learning (ML) algorithm based on the analysis of anam…	2024-12	20/08/2025 16:35	20/08/2025 16:35		746-753			24													WOS:001370641400001
8D3BEF2N	journalArticle	2013	Tselebis, A.; Bratis, D.; Pachi, A.; Moussas, G.; Ilias, I.; Harikiopoulou, M.; Theodorakopoulou, E.; Dumitru, S.; Kosmas, E.; Vgontzas, A.; Siafakas, N.; Tzanakis, N.	A pulmonary rehabilitation program reduces levels of anxiety and depression in COPD patients	Multidisciplinary Respiratory Medicine				10.1186/2049-6958-8-41	https://www.scopus.com/inward/record.uri?eid=2-s2.0-84879893093&doi=10.1186%2f2049-6958-8-41&partnerID=40&md5=d3e7a34b4d7320144d4d995286767d92		2013	20/08/2025 16:34	20/08/2025 16:34				5	8												Scopus
D3I9W472	journalArticle	2025	Palazzolo, L.; Bassi, I.; Guerrieri, A.; Zompatori, M.; Dalpiaz, G.; Pisani, L.	A puzzling case of pulmonary infiltrates in a young man with chronic kidney disease	Breathe				10.1183/20734735.0174-2024	https://www.scopus.com/inward/record.uri?eid=2-s2.0-105000436428&doi=10.1183%2f20734735.0174-2024&partnerID=40&md5=31d26ae2e1325f827bb208c7681d6a97		2025	20/08/2025 16:34	20/08/2025 16:34				1	21												Scopus
CT3FHMRE	journalArticle	2017	D'Urzo, A.; Rennard, S.; Kerwin, E.; Donohue, J.F.; Lei, A.; Molins, E.; Leselbaum, A.	A randomised double-blind, placebo-controlled, long-term extension study of the efficacy, safety and tolerability of fixed-dose combinations of aclidinium/formoterol or monotherapy in the treatment of chronic obstructive pulmonary disease	Respiratory Medicine				10.1016/j.rmed.2017.02.008	https://www.scopus.com/inward/record.uri?eid=2-s2.0-85014627263&doi=10.1016%2fj.rmed.2017.02.008&partnerID=40&md5=1b40c674a78473325a8aee844e2965b7		2017	20/08/2025 16:34	20/08/2025 16:34		39-48			125												Scopus
8ML7KKH9	journalArticle	2019	Bernstorff, M.; Deichgræber, P.; Bruun, N.H.; Dalsgaard, E.-M.; Fenger-Grøn, M.; Lauritzen, T.	A Randomised Trial Examining Cardiovascular Morbidity and All-Cause Mortality 24 years following General Health Checks: The Ebeltoft Health Promotion Project (EHPP)	BMJ Open				10.1136/bmjopen-2019-030400	https://www.scopus.com/inward/record.uri?eid=2-s2.0-85074249327&doi=10.1136%2fbmjopen-2019-030400&partnerID=40&md5=03a094bdd253f846f4a09f02107c7a0b		2019	20/08/2025 16:34	20/08/2025 16:34				10	9												Scopus
ITZADBYE	journalArticle	2016	Agarwal, R.; Aggarwal, A.N.; Dhooria, S.; Sehgal, I.S.; Garg, M.; Saikia, B.; Behera, D.; Chakrabarti, A.	A randomised trial of glucocorticoids in acute-stage allergic bronchopulmonary aspergillosis complicating asthma	European Respiratory Journal				10.1183/13993003.01475-2015	https://www.scopus.com/inward/record.uri?eid=2-s2.0-84958073905&doi=10.1183%2f13993003.01475-2015&partnerID=40&md5=de113a8fca83c5e64caddcf2a9f546bd		2016	20/08/2025 16:34	20/08/2025 16:34		490-498		2	47												Scopus
5U27BET2	journalArticle	2024	Waters, V.; Shaw, M.; Perrem, L.; Quon, B.S.; Tullis, E.; Solomon, M.; Rayment, J.H.; Lavoie, A.; Tse, S.M.; Daigneault, P.; Bilodeau, L.; Price, A.; Nicholson, M.; Chin, M.; Parkins, M.; McKinney, M.L.; Tam, J.S.; Stanojevic, S.; Grasemann, H.; Ratjen, F.	A randomised trial of oral prednisone for cystic fibrosis pulmonary exacerbation treatment	European Respiratory Journal				10.1183/13993003.02278-2023	https://www.scopus.com/inward/record.uri?eid=2-s2.0-85191327244&doi=10.1183%2f13993003.02278-2023&partnerID=40&md5=99e2ae5d3564f834f4a61ac725dd000f		2024	20/08/2025 16:34	20/08/2025 16:34				6	63												Scopus
6QCJAN9U	journalArticle	2024	Khanna, D.; Denton, C.P.; Assassi, S.; Kuwana, M.; Allanore, Y.; Domsic, R.T.; Kleoudis, C.; Xu, J.; Csomor, E.; Seo, C.; Albulescu, M.; Tummala, R.; Al-Mossawi, H.; Kalyani, R.N.; Del Galdo, F.	A randomised, parallel-group, double-blind, placebo-controlled phase 3 study to Determine the effectiveness of the type I interferon receptor antibody, Anifrolumab, In SYstemic sclerosis: DAISY study design and rationale	Clinical and Experimental Rheumatology				10.55563/clinexprheumatol/s8qcyu	https://www.scopus.com/inward/record.uri?eid=2-s2.0-85201603176&doi=10.55563%2fclinexprheumatol%2fs8qcyu&partnerID=40&md5=f27b301c849d049450bac422484eb721		2024	20/08/2025 16:34	20/08/2025 16:34		1635-1644		8	42												Scopus
XC6IX8DA	journalArticle	2017	Siler, T.M.; Nagai, A.; Scott-Wilson, C.A.; Midwinter, D.A.; Crim, C.	A randomised, phase III trial of once-daily fluticasone furoate/vilanterol 100/25 ?g versus once-daily vilanterol 25 ?g to evaluate the contribution on lung function of fluticasone furoate in the combination in patients with COPD	Respiratory Medicine				10.1016/j.rmed.2016.12.001	https://www.scopus.com/inward/record.uri?eid=2-s2.0-85004154196&doi=10.1016%2fj.rmed.2016.12.001&partnerID=40&md5=8b8764bb426ff1d3e7897a0a7a5d11a3		2017	20/08/2025 16:34	20/08/2025 16:34		Aug-17			123												Scopus
MBI96YBC	journalArticle	2020	Aslan, G.K.; Ak?nc?, B.; Yeldan, I.; Okumus, G.	A randomized controlled trial on inspiratory muscle training in pulmonary hypertension: Effects on respiratory functions, functional exercise capacity, physical activity, and quality of life	Heart and Lung				10.1016/j.hrtlng.2020.01.014	https://www.scopus.com/inward/record.uri?eid=2-s2.0-85081394636&doi=10.1016%2fj.hrtlng.2020.01.014&partnerID=40&md5=408d3e0c2ccccca2096fda394cf8ccba		2020	20/08/2025 16:34	20/08/2025 16:34		381-387		4	49												Scopus
VE2IKSR8	journalArticle	2021	Boutou, A.K.; Dipla, K.; Zafeiridis, A.; Markopoulou, A.; Papadopoulos, S.; Kritikou, S.; Panagiotidou, E.; Stanopoulos, I.; Pitsiou, G.	A randomized placebo-control trial of the acute effects of oxygen supplementation on exercise hemodynamics, autonomic modulation, and brain oxygenation in patients with pulmonary hypertension	Respiratory Physiology and Neurobiology				10.1016/j.resp.2021.103677	https://www.scopus.com/inward/record.uri?eid=2-s2.0-85105275161&doi=10.1016%2fj.resp.2021.103677&partnerID=40&md5=937f86e1dc8517e544945e306a0c59f3		2021	20/08/2025 16:34	20/08/2025 16:34					290												Scopus
4JILWN64	journalArticle	2012	Leonard, A.; Lebecque, P.; Dingemanse, J.; Leal, T.	A randomized placebo-controlled trial of miglustat in cystic fibrosis based on nasal potential difference	Journal of Cystic Fibrosis				10.1016/j.jcf.2011.12.004	https://www.scopus.com/inward/record.uri?eid=2-s2.0-84860605804&doi=10.1016%2fj.jcf.2011.12.004&partnerID=40&md5=94747966d905916ad56f7d3a1563b115		2012	20/08/2025 16:34	20/08/2025 16:34		231-236		3	11												Scopus
42WEFXGT	journalArticle	2010	van der Ploeg, Ans T.; Clemens, Paula R.; Corzo, Deyanira; Escolar, Diana M.; Florence, Julaine; Groeneveld, Geert Jan; Herson, Serge; Kishnani, Priya S.; Laforet, Pascal; Lake, Stephen L.; Lange, Dale J.; Leshner, Robert T.; Mayhew, Jill E.; Morgan, Claire; Nozaki, Kenkichi; Park, Dorothy J.; Pestronk, Alan; Rosenbloom, Barry; Skrinar, Alison; van Capelle, Carine I.; van der Beek, Nadine A.; Was…	A randomized study of alglucosidase alfa in late-onset Pompe's disease.	The New England journal of medicine	eng		1533-4406 0028-4793	10.1056/NEJMoa0909859		BACKGROUND: Pompe's disease is a metabolic myopathy caused by a deficiency of acid alpha glucosidase (GAA), an enzyme that degrades lysosomal glycogen. Late-onset Pompe's disease is characterized by progressive muscle weakness and loss of respiratory function, leading to early death. We conducted a randomized, placebo-controlled trial of alglucosidase alfa, a recombinant human GAA, for the treatm…	15/04/2010	20/08/2025 16:34	20/08/2025 16:34		1396-1406		15	362		N Engl J Med																		Aged; Female; Humans; Male; Adult; Middle Aged; Child; AGE; Adolescent; Young Adult; CHILDREN; Age of Onset; Analysis of Variance; INFANTS; Infusions, Intravenous; Vital Capacity/drug effects; Walking; Immunoglobulin G/blood; ADULT; alpha-Glucosidases/adverse effects/immunology/*therapeutic use; Drug Hypersensitivity/etiology; ENZYME REPLACEMENT THERAPY; GLUCOSIDASE; Glycogen Storage Disease Type…
K9X9BBQ9	journalArticle	2012	Donohue, J.F.; Anzueto, A.; Brooks, J.; Mehta, R.; Kalberg, C.; Crater, G.	A randomized, double-blind dose-ranging study of the novel LAMA GSK573719 in patients with COPD	Respiratory Medicine				10.1016/j.rmed.2012.03.012	https://www.scopus.com/inward/record.uri?eid=2-s2.0-84861189477&doi=10.1016%2fj.rmed.2012.03.012&partnerID=40&md5=e5afb2c9477d9ad22b59fb2d9bc105ad		2012	20/08/2025 16:34	20/08/2025 16:34		970-979		7	106												Scopus
XHZM3UBC	journalArticle	2019	Maltais, F.; Ferguson, G.T.; Feldman, G.J.; Deslee, G.; Bourdin, A.; Fjällbrant, H.; Siwek-Pos?uszna, A.; Jenkins, M.A.; Martin, U.J.	A Randomized, Double-Blind, Double-Dummy Study of Glycopyrrolate/Formoterol Fumarate Metered Dose Inhaler Relative to Umeclidinium/Vilanterol Dry Powder Inhaler in COPD	Advances in Therapy				10.1007/s12325-019-01015-3	https://www.scopus.com/inward/record.uri?eid=2-s2.0-85068828616&doi=10.1007%2fs12325-019-01015-3&partnerID=40&md5=ecdc4a625a1cf199d58814ac4c1a1f50		2019	20/08/2025 16:34	20/08/2025 16:34		2434-2449		9	36												Scopus
36TCHGSN	journalArticle	2012	Barnes, N.; Pavord, I.; Chuchalin, A.; Bell, J.; Hunter, M.; Lewis, T.; Parker, D.; Payton, M.; Collins, L.P.; Pettipher, R.; Steiner, J.; Perkins, C.M.	A randomized, double-blind, placebo-controlled study of the CRTH2 antagonist OC000459 in moderate persistent asthma	Clinical and Experimental Allergy				10.1111/j.1365-2222.2011.03813.x	https://www.scopus.com/inward/record.uri?eid=2-s2.0-84655167630&doi=10.1111%2fj.1365-2222.2011.03813.x&partnerID=40&md5=ba34e97138abc73c272168d2d7fb9fe6		2012	20/08/2025 16:34	20/08/2025 16:34		38-48		1	42												Scopus
7K22LSIG	journalArticle	2022	Couroux, P.; Brkovic, A.; Vittitow, J.L.; Israel, R.J.; Pamidi, C.; Patel, J.; Barakat, M.	A randomized, placebo-controlled study to evaluate safety and pharmacokinetics of inhaled ribavirin	Clinical and Translational Science				10.1111/cts.13350	https://www.scopus.com/inward/record.uri?eid=2-s2.0-85132569070&doi=10.1111%2fcts.13350&partnerID=40&md5=a790e652069287f24c652655fb902ee2		2022	20/08/2025 16:34	20/08/2025 16:34		2159-2171		9	15												Scopus
ECNGUWAF	journalArticle	2020	Abola, R.E.; Romeiser, J.; Rizwan, S.; Lung, B.; Gupta, R.; Bennett-Guerrero, E.	A randomized-controlled trial of sugammadex versus neostigmine: impact on early postoperative strength	Canadian Journal of Anesthesia				10.1007/s12630-020-01695-4	https://www.scopus.com/inward/record.uri?eid=2-s2.0-85085019738&doi=10.1007%2fs12630-020-01695-4&partnerID=40&md5=9d1872eaa9abb6fb52cf327c63615280		2020	20/08/2025 16:34	20/08/2025 16:34		959-969		8	67			Une étude randomisée contrôlée comparant le sugammadex à la néostigmine : impact sur la force postopératoire initiale									Scopus
XEF2KNQR	journalArticle	2023	Eldaabossi, S.; Alrashdan, M.; Aljanobi, G.; Warsha, N.; Abo Elhassan, S.; Mahdi, W.; Farouk, A.; Taha, A.; Qabil, A.; Maklad, S.; Nabway, U.; Kenany, H.; Jaber, Y.; Zaghloul, B.	A rare association: Obesity hypoventilation syndrome with myasthenia gravis and systemic lupus erythematosus, case report	Respiratory Medicine Case Reports				10.1016/j.rmcr.2023.101848	https://www.scopus.com/inward/record.uri?eid=2-s2.0-85159154028&doi=10.1016%2fj.rmcr.2023.101848&partnerID=40&md5=1bbeb9ee3d7b5a79017074b41a3c32bd		2023	20/08/2025 16:34	20/08/2025 16:34					44												Scopus
TWBJP4CS	journalArticle	2020	Yadav, V.; Kapoor, A.; Naqvi, W.M.	A rare case report on post tuberculosis sequelae with right ventricular failure in young adult and the positive impact of cardio-pulmonary rehabilitation on functional independence	International Journal of Pharmaceutical Research				10.31838/ijpr/2020.SP1.170	https://www.scopus.com/inward/record.uri?eid=2-s2.0-85090651220&doi=10.31838%2fijpr%2f2020.SP1.170&partnerID=40&md5=f329799796ff307be8e65fef258299bc		2020	20/08/2025 16:34	20/08/2025 16:34		1125-1130			12												Scopus
SYSVE34D	journalArticle	2016	Klikovits, T.; Slama, A.; Hoetzenecker, K.; Waseda, R.; Lambers, C.; Murakoezy, G.; Jaksch, P.; Aigner, C.; Taghavi, S.; Klepetko, W.; Lang, G.; Hoda, M.A.	A rare indication for lung transplantation - pulmonary alveolar microlithiasis: Institutional experience of five consecutive cases	Clinical Transplantation				10.1111/ctr.12705	https://www.scopus.com/inward/record.uri?eid=2-s2.0-84959387626&doi=10.1111%2fctr.12705&partnerID=40&md5=46a4c19b1312f19261f171993f298311		2016	20/08/2025 16:34	20/08/2025 16:34		429-434		4	30												Scopus
EDMDYZZA	journalArticle	2020	Ricciardolo, F.L.M.; Levra, S.; Sprio, A.E.; Bertolini, F.; Carriero, V.; Gallo, F.; Ciprandi, G.	A real-world assessment of asthma with chronic rhinosinusitis	Annals of Allergy, Asthma and Immunology				10.1016/j.anai.2020.03.004	https://www.scopus.com/inward/record.uri?eid=2-s2.0-85082743522&doi=10.1016%2fj.anai.2020.03.004&partnerID=40&md5=5fb698dba0458e65da02a44917788851		2020	20/08/2025 16:34	20/08/2025 16:34		65-71		1	125												Scopus
NYDKTUL5	journalArticle	2017	Kawanishi, H.; Inoue, S.; Kawaguchi, M.	A retrospective analysis of oxygen desaturation during acoustic respiratory rate monitoring in Non-ICU patients following tracheal extubation after general anesthesia	Anesthesiology Research and Practice				10.1155/2017/4203156	https://www.scopus.com/inward/record.uri?eid=2-s2.0-85018858097&doi=10.1155%2f2017%2f4203156&partnerID=40&md5=43bf1e99504a7a9dc634a8bf95cc7118		2017	20/08/2025 16:34	20/08/2025 16:34					2017												Scopus
RXL29URE	journalArticle	2020	Bussotti, M.	A review about the effects of a respiratory rehabilitation program in the dead Sea area	Acta Medica Mediterranea				10.19193/0393-6384_2020_6_510	https://www.scopus.com/inward/record.uri?eid=2-s2.0-85097735102&doi=10.19193%2f0393-6384_2020_6_510&partnerID=40&md5=e187b620aca0886d2dd9cc8dff68cbcf		2020	20/08/2025 16:34	20/08/2025 16:34		3299-3304		6	36												Scopus
YVIJTKGP	journalArticle	2024	Patel, P.; Marinock, J.M.; Ajmeri, A.; Brent, L.H.	A Review of Antisynthetase Syndrome-Associated Interstitial Lung Disease	International Journal of Molecular Sciences				10.3390/ijms25084453	https://www.scopus.com/inward/record.uri?eid=2-s2.0-85191407706&doi=10.3390%2fijms25084453&partnerID=40&md5=3c8946f44863ee4b01cb85655fb261fb		2024	20/08/2025 16:34	20/08/2025 16:34				8	25												Scopus
BIIGLQ34	journalArticle	1984	Keagy, B. A.; Pharr, W. F.; Bowes, D. E.; Wilcox, B. R.	A review of morbidity and mortality in elderly patients undergoing pulmonary resection.	The American surgeon	eng		0003-1348			The morbidity and 30-day operative mortality were reviewed in the 43 patients 70 years of age or older who underwent pulmonary resection between June 1976 and May 1981. In addition to their surgical illness, many of these patients had pre-existing medical conditions including: coronary artery disease (8), hypertension (14), diabetes (4), and congestive heart failure (5). The mean preoperative 1 s…	1984-04	20/08/2025 16:34	20/08/2025 16:34		213-216		4	50		Am Surg																		Aged; Humans; Respiratory Function Tests; Age Factors; Risk; Length of Stay; Pneumonectomy/*mortality; Postoperative Complications/epidemiology/mortality
UG5ZGWMN	journalArticle	2020	Lam Shin Cheung, J.; Naimi, M.; Sykes, J.; Gupta, S.	A Role for Alveolar Exhaled Nitric Oxide Measurement in the Diagnosis of Hepatopulmonary Syndrome	Journal of Clinical Gastroenterology				10.1097/MCG.0000000000001246	https://www.scopus.com/inward/record.uri?eid=2-s2.0-85069474240&doi=10.1097%2fMCG.0000000000001246&partnerID=40&md5=6bc1ff583b0f285a116de1a796daaac5		2020	20/08/2025 16:34	20/08/2025 16:34		278-283		3	54												Scopus
PN4H4D2G	journalArticle	2003	Stanford, R.E.; Ahmed, S.; Hodson, M.; Banner, N.R.; Rose, M.L.	A role for indirect allorecognition in lung transplant recipients with obliterative bronchiolitis	American Journal of Transplantation				10.1034/j.1600-6143.2003.00142.x	https://www.scopus.com/inward/record.uri?eid=2-s2.0-0038206930&doi=10.1034%2fj.1600-6143.2003.00142.x&partnerID=40&md5=ead4a2e1c64916897c99fff7f0b4282c		2003	20/08/2025 16:34	20/08/2025 16:34		736-742		6	3												Scopus
DFMPWPJK	journalArticle	2010	Loizzi, D.; Aigner, C.; Jaksch, P.; Scheed, A.; Mora, B.; Sollitto, F.; Klepetko, W.	A scale for decision making between whole lung transplantation or lobar transplantation	European Journal of Cardio-thoracic Surgery				10.1016/j.ejcts.2009.11.032	https://www.scopus.com/inward/record.uri?eid=2-s2.0-77951297124&doi=10.1016%2fj.ejcts.2009.11.032&partnerID=40&md5=4f3c9ac16e3abf4d32cc4afe5f1d36d5		2010	20/08/2025 16:34	20/08/2025 16:34		1122-1125		5	37												Scopus
YFAAJHJ3	journalArticle	2018	Furukawa, T.; Kondoh, Y.; Taniguchi, H.; Yagi, M.; Matsuda, T.; Kimura, T.; Kataoka, K.; Johkoh, T.; Ando, M.; Hashimoto, N.; Sakamoto, K.; Hasegawa, Y.	A scoring system to predict the elevation of mean pulmonary arterial pressure in idiopathic pulmonary fibrosis	European Respiratory Journal				10.1183/13993003.01311-2017	https://www.scopus.com/inward/record.uri?eid=2-s2.0-85057548341&doi=10.1183%2f13993003.01311-2017&partnerID=40&md5=9fbb6c1055a621436d5843715d532c64		2018	20/08/2025 16:34	20/08/2025 16:34				1	51												Scopus
C3FWEBJD	journalArticle	2024	Lee, J.Y.T.; Tikellis, G.; Hoffman, M.; Mellerick, C.R.; Symons, K.; Bondarenko, J.; Khor, Y.H.; Glaspole, I.; Holland, A.E.	A self-management package for pulmonary fibrosis: A feasibility study	PEC Innovation				10.1016/j.pecinn.2024.100328	https://www.scopus.com/inward/record.uri?eid=2-s2.0-85201313626&doi=10.1016%2fj.pecinn.2024.100328&partnerID=40&md5=eaacfc93d2bc5ff586733fc7b2cb8dcb		2024	20/08/2025 16:34	20/08/2025 16:34					5												Scopus
CXVT4KPY	journalArticle	2019	Tello, K.; Ghofrani, H.A.; Heinze, C.; Krueger, K.; Naeije, R.; Raubach, C.; Seeger, W.; Sommer, N.; Gall, H.; Richter, M.J.	A simple echocardiographic estimate of right ventricular-arterial coupling to assess severity and outcome in pulmonary hypertension on chronic lung disease	European Respiratory Journal				10.1183/13993003.02435-2018	https://www.scopus.com/inward/record.uri?eid=2-s2.0-85072152811&doi=10.1183%2f13993003.02435-2018&partnerID=40&md5=a8b201182477e1e707f2df585e9e08fa		2019	20/08/2025 16:34	20/08/2025 16:34				3	54												Scopus
K4ETMKT9	journalArticle	2023	Zorbas, K.A.; Abbas, A.E.-S.; Song, K.J.; Zorbas, I.A.; Lois, W.; Burack, J.H.	A simple prediction score for postoperative mortality after decortication	Journal of Thoracic Disease				10.21037/jtd-23-121	https://www.scopus.com/inward/record.uri?eid=2-s2.0-85181146894&doi=10.21037%2fjtd-23-121&partnerID=40&md5=df30eab4a63dbc39ba333fb57fdcd2ce		2023	20/08/2025 16:34	20/08/2025 16:34		6483-6492		12	15												Scopus
9K9ZHG3I	journalArticle	2020	Gemici, A.; Bilgen, H.; Erdo?an, C.; Kansu, A.; Olmu?çelik, O.; Beköz, H.S.; Dinleyici, R.; Mert, A.; Sevindik, Ö.G.	A single center cohort of 40 severe covid-19 patients who were treated with convalescent plasma	Turkish Journal of Medical Sciences				10.3906/sag-2009-77	https://www.scopus.com/inward/record.uri?eid=2-s2.0-85098724199&doi=10.3906%2fsag-2009-77&partnerID=40&md5=2f69b76e7da9d3fb103799eb883012c5		2020	20/08/2025 16:34	20/08/2025 16:34		1781-1785		8	50												Scopus
9YX589SE	journalArticle	1998	Menotti, A.; Giampaoli, S.	A single risk factor measurement predicts 35-year mortality from cardiovascular disease.	Giornale italiano di cardiologia	eng		0046-5968			Two Italian rural cohorts of men aged 40-59 years, were examined in 1960 within the Seven Countries Study of Cardiovascular Diseases and a total of 1712 men were enrolled (participation rate 98.8%). Cardiovascular risk factors were measured and 35-year follow-up made for vital status, mortality and cause of death. Cardiovascular diseases represented the first cause of death (46.2%), cancer the se…	1998-12	20/08/2025 16:34	20/08/2025 16:34		1354-1362		12	28		G Ital Cardiol																		Humans; Male; Adult; Middle Aged; Italy/epidemiology; Risk Factors; Prognosis; Proportional Hazards Models; Follow-Up Studies; Socioeconomic Factors; Age Distribution; Cause of Death; Cardiovascular Diseases/*mortality; Rural Population/statistics & numerical data
Q57FTLLY	journalArticle	2018	Bax, S.; Bredy, C.; Kempny, A.; Dimopoulos, K.; Devaraj, A.; Walsh, S.; Jacob, J.; Nair, A.; Kokosi, M.; Keir, G.; Kouranos, V.; George, P.M.; McCabe, C.; Wilde, M.; Wells, A.; Li, W.; Wort, S.J.; Price, L.C.	A stepwise composite echocardiographic score predicts severe pulmonary hypertension in patients with interstitial lung disease	ERJ Open Research				10.1183/23120541.00124-2017	https://www.scopus.com/inward/record.uri?eid=2-s2.0-85053228136&doi=10.1183%2f23120541.00124-2017&partnerID=40&md5=6a81ee779cd466433328473e793aa99f		2018	20/08/2025 16:34	20/08/2025 16:34				2	4												Scopus
9DDWLKBM	journalArticle	2019	Kumar, B.R.J.; Rakshith, U.R.; Umesh, M.	A study based on role of community pharmacist on health screening and monitoring of hypertensive patients in Mysuru city	Drug Invention Today					https://www.scopus.com/inward/record.uri?eid=2-s2.0-85084856608&partnerID=40&md5=11e866be5e5d70da858417fded73b628		2019	20/08/2025 16:34	20/08/2025 16:34		111-115			12												Scopus
J8BI66VX	journalArticle	1976	Funahashi, A.; Hamilton, L.H.	A study of a new bronchodilator: carbuterol	American Review of Respiratory Disease					https://www.scopus.com/inward/record.uri?eid=2-s2.0-0017260072&partnerID=40&md5=65f55fb00d93b1872c642b081f201a45		1976	20/08/2025 16:34	20/08/2025 16:34		398-400		3	113												Scopus
MIGZMJT9	journalArticle	1989	Murthy, M. P.; Rupwate, R. U.; Parulkar, G. B.; Kamat, S. R.	A study of lung function and oxygen uptake during exercises in cases undergoing mitral valve surgery.	Indian heart journal	eng		0019-4832			In 1986-7, 80 cases with isolated mitral valve disease undergoing open heart surgery were studied, for spirometry, resting and exercise, oxygen uptake (VO2) preoperatively and 3 months postoperatively. Pulmonary artery pressures (PAP) were recorded prior to surgical correction and soon afterward. Pulmonary hypertension was mild (I) in 56.2%, moderate (II) in 25% and severe (III) in 18.8% cases. T…	1989-10	20/08/2025 16:34	20/08/2025 16:34		318-320		5	41		Indian Heart J																		Female; Humans; Male; Adult; Middle Aged; Prospective Studies; Respiratory Function Tests; Oxygen Consumption/*physiology; Physical Exertion/*physiology; *Mitral Valve/surgery; Heart Valve Diseases/physiopathology/surgery
6V4XKLGV	journalArticle	2021	Waseem, S.M.A.; Islam, N.	A study of metabolic syndrome in chronic obstructive pulmonary disease patients attending out-patient department of a medical college	Physiology and Pharmacology (Iran)				10.32598/ppj.25.2.10	https://www.scopus.com/inward/record.uri?eid=2-s2.0-85111046289&doi=10.32598%2fppj.25.2.10&partnerID=40&md5=4d66108ce2c8c26f8a42398d62db0001		2021	20/08/2025 16:34	20/08/2025 16:34		108-115		2	25												Scopus
FXIGH74U	journalArticle	2023	Dias, W.; Silva, M.; Sebastião, C.S.; Arrais, M.	A study of persistent symptoms and pulmonary function at 3 months post moderate or severe COVID-19 in Angola	International Journal of Tuberculosis and Lung Disease				10.5588/ijtld.22.0494	https://www.scopus.com/inward/record.uri?eid=2-s2.0-85149152941&doi=10.5588%2fijtld.22.0494&partnerID=40&md5=0e7ebd2178fa9c054d2b34bcd01b768d		2023	20/08/2025 16:34	20/08/2025 16:34		229-231		3	27												Scopus
GPVHKF4W	journalArticle	2017	Sharma, Ashima; Sharma, Ashok; Gahlot, Sushila; Prasher, Pawan Kumar	A study of pulmonary function in end-stage renal disease patients on hemodialysis: a cross-sectional study.	Sao Paulo medical journal = Revista paulista de medicina	eng		1806-9460 1516-3180	10.1590/1516-3180.2017.0179150817		BACKGROUND: The aim here was to study acute effects of hemodialysis among end-stage renal disease (ESRD) patients. DESIGN AND SETTING: Prospective study in tertiary-level care center. METHODS: Fifty ESRD patients undergoing hemodialysis were studied. Spirometric pulmonary function tests were performed before and after four-hour hemodialysis sessions. RESULTS: The patients' average age was 45.8 ± …	2017-12	20/08/2025 16:33	20/08/2025 16:33		568-572		6	135		Sao Paulo Med J																		Cross-Sectional Studies; Female; Humans; Male; Spirometry; Adult; Vital Capacity; Middle Aged; Prospective Studies; Respiratory Function Tests; Forced Expiratory Volume; Comorbidity; Lung/physiopathology; Young Adult; Body Mass Index; *Renal Dialysis; Kidney Failure, Chronic/*physiopathology/*therapy; Lung Diseases/*physiopathology/*therapy; Renal Insufficiency, Chronic/*physiopathology/*therapy
E9BRY9JT	journalArticle	2014	Ghosh, Anirban; Banerjee, Avinandan; Biswas, Amlan Kanti	A study on pulmonary complications of systemic sclerosis in eastern India.	The Indian journal of chest diseases & allied sciences	eng		0377-9343			AIM: This study was undertaken to find out the characteristics of clinical, radiological and functional changes affecting the respiratory system in patients with systemic sclerosis (SSc) from eastern India, and the association of these characteristics with pulmonary hypertension. METHODS: This was a cross-sectional, observational study involving 46 patients. Other than the routine tests, anti-nuc…	2014-12	20/08/2025 16:33	20/08/2025 16:33		231-235		4	56		Indian J Chest Dis Allied Sci																		Cross-Sectional Studies; Female; Humans; Male; Spirometry; Adult; Middle Aged; Echocardiography; Exercise Test/methods; India/epidemiology; Tomography, X-Ray Computed; Early Diagnosis; Hypertension, Pulmonary/*etiology; *Lung Diseases, Interstitial/blood/diagnosis/epidemiology/etiology; *Lung/diagnostic imaging/physiopathology; Antibodies, Antinuclear/blood; Asymptomatic Diseases/*epidemiology; S…
WIKSYELA	journalArticle	2018	Banik, S.; Tapadar, S.R.; Ray, A.; Chaudhuri, A.D.	A study on pulmonary manifestations of rheumatoid arthritis	Journal of Clinical and Diagnostic Research				10.7860/JCDR/2018/30208.11625	https://www.scopus.com/inward/record.uri?eid=2-s2.0-85048199738&doi=10.7860%2fJCDR%2f2018%2f30208.11625&partnerID=40&md5=b851d587ac3e337d21283685071916bf		2018	20/08/2025 16:34	20/08/2025 16:34		OC05-OC09		6	12												Scopus
XFHR5A3M	journalArticle	2023	Bhattacharyya, Aishee; Roy, Avas Chandra; Basu, Subrata; Das, Krishanko	A study on the correlation of chronic obstructive pulmonary disease with metabolic syndrome and its components	Journal of Research in Applied and Basic Medical Sciences					https://ijrabms.umsu.ac.ir/browse.php?a_id=242&sid=1&slc_lang=en		2023	20/08/2025 16:35	20/08/2025 16:35	22/07/2025 9:54	243-253		4	9														Google Scholar					http://ijrabms.umsu.ac.ir/files/site1/user_files_683166/kri07-A-10-255-1-c28ffee.pdf
43RC3SX8	journalArticle	2024	Khurana, HS; Kamath, S; Ghosh, K; Biswas, A; Dasgupta, CS	A study on the outcome of preoperative pulmonary function tests on a patient undergoing rheumatic mitral valve surgery	JOURNAL OF ANAESTHESIOLOGY CLINICAL PHARMACOLOGY			0970-9185	10.4103/joacp.joacp_317_23		Background and Aims: Evaluation of pulmonary function by spirometer in adult patients undergoing cardiac surgery is a simple test to assess pulmonary reserve that has important implications in operative morbidity. However, there is no established consensus regarding which patients should undergo preoperative pulmonary function tests (PFTs), including forced expiratory volume in the first second (…	2024-07	20/08/2025 16:35	20/08/2025 16:35		470-477		3	40													WOS:001313924800033
T84TVTEQ	journalArticle	2023	Gothi, D.; Kumar, R.; Anand, S.; Patro, M.; Malhotra, N.; Vaidya, S.	A study on the prevalence of RLS in OSA and the consequences of co?occurrence	Lung India				10.4103/lungindia.lungindia_28_23	https://www.scopus.com/inward/record.uri?eid=2-s2.0-85164623378&doi=10.4103%2flungindia.lungindia_28_23&partnerID=40&md5=160f8e7eb9e626c1f76502ad02231ee4		2023	20/08/2025 16:34	20/08/2025 16:34		321-326		4	40												Scopus
Z9BMHRHQ	journalArticle	2017	Byrne, B.J.; Geberhiwot, T.; Barshop, B.A.; Barohn, R.; Hughes, D.; Bratkovic, D.; Desnuelle, C.; Laforet, P.; Mengel, E.; Roberts, M.; Haroldsen, P.; Reilley, K.; Jayaram, K.; Yang, K.; Walsh, L.	A study on the safety and efficacy of reveglucosidase alfa in patients with late-onset Pompe disease	Orphanet Journal of Rare Diseases				10.1186/s13023-017-0693-2	https://www.scopus.com/inward/record.uri?eid=2-s2.0-85028316296&doi=10.1186%2fs13023-017-0693-2&partnerID=40&md5=7c7de793ce0e564d9f6cd5d109db329a		2017	20/08/2025 16:34	20/08/2025 16:34				1	12												Scopus
GZKT26ZK	journalArticle	2018	Mosley, J.D.; Feng, Q.P.; Wells, Q.S.; Van Driest, S.L.; Shaffer, C.M.; Edwards, T.L.; Bastarache, L.; Wei, W.-Q.; Davis, L.K.; McCarty, C.A.; Thompson, W.; Chute, C.G.; Jarvik, G.P.; Gordon, A.S.; Palmer, M.R.; Crosslin, D.R.; Larson, E.B.; Carrell, D.S.; Kullo, I.J.; Pacheco, J.A.; Peissig, P.L.; Brilliant, M.H.; Linneman, J.G.; Namjou, B.; Williams, M.S.; Ritchie, M.D.; Borthwick, K.M.; Verma,…	A study paradigm integrating prospective epidemiologic cohorts and electronic health records to identify disease biomarkers	Nature Communications				10.1038/s41467-018-05624-4	https://www.scopus.com/inward/record.uri?eid=2-s2.0-85052679446&doi=10.1038%2fs41467-018-05624-4&partnerID=40&md5=0e6374974e55075714c70e15804a585f		2018	20/08/2025 16:34	20/08/2025 16:34				1	9												Scopus
DXUMKEIT	journalArticle	2024	Burdis, N.; Milinic, T.; Bartlett, L.E.; Goss, L.; Tallarico, E.; Boyle, A.; Thaxton, A.; Turner, G.A.; Benvenuto, L.J.; Faro, A.; Goss, C.H.; Kapnadak, S.G.; Ramos, K.J.	A survey of cystic fibrosis physicians' views on lung transplant referral in the era of elexacaftor/tezacaftor/ivacaftor	Pediatric Pulmonology				10.1002/ppul.27273	https://www.scopus.com/inward/record.uri?eid=2-s2.0-85204285152&doi=10.1002%2fppul.27273&partnerID=40&md5=77b89efee9266332ceca4159ed96185c		2024	20/08/2025 16:34	20/08/2025 16:34		3641-3649		12	59												Scopus
M5IPNGJ5	journalArticle	2024	Neyyar, Z.A.Q.; Alaparthi, G.K.; Bairapareddy, K.C.	A survey on awareness of the disease and pulmonary rehabilitation in bronchial asthma patients in the United Arab Emirates	PLoS ONE				10.1371/journal.pone.0294463	https://www.scopus.com/inward/record.uri?eid=2-s2.0-85183528978&doi=10.1371%2fjournal.pone.0294463&partnerID=40&md5=ff8a91a54a511fc191d30f1794134849		2024	20/08/2025 16:34	20/08/2025 16:34				01-Jan	19												Scopus
G5647DNL	journalArticle	2023	Zinellu, A.; Fois, A.G.; Pirina, P.; Carru, C.; Mangoni, A.A.	A Systematic Review and Meta-analysis of Clinical, Respiratory, and Biochemical Risk Factors for Acute Exacerbation of idiopathic Pulmonary Fibrosis: Archives of Medical Research 54 (2023) x–c	Archives of Medical Research				10.1016/j.arcmed.2023.04.002	https://www.scopus.com/inward/record.uri?eid=2-s2.0-85154539961&doi=10.1016%2fj.arcmed.2023.04.002&partnerID=40&md5=f64ab6647944a4bf81a3fb5036a2e0dd		2023	20/08/2025 16:34	20/08/2025 16:34		319-331		4	54												Scopus
R2PC76DR	journalArticle	2021	Dornelles, A.D.; Junges, A.P.P.; Pereira, T.V.; Krug, B.C.; Gonçalves, C.B.T.; Llerena, J.C.; Kishnani, P.S.; de Oliveira, H.A.; Schwartz, I.V.D.	A systematic review and meta-analysis of enzyme replacement therapy in late-onset pompe disease	Journal of Clinical Medicine				10.3390/jcm10214828	https://www.scopus.com/inward/record.uri?eid=2-s2.0-85117393678&doi=10.3390%2fjcm10214828&partnerID=40&md5=423bbcb4e375d83ff3b64b4d33eca85d		2021	20/08/2025 16:34	20/08/2025 16:34				21	10												Scopus
AXMHQB4Q	journalArticle	2021	Morton-Holtham, L.; Swann, N.; Brewer, J.; Moir, H.J.	A systematic review of physical activity and physical fitness in sarcoidosis	Translational Sports Medicine				10.1002/tsm2.278	https://www.scopus.com/inward/record.uri?eid=2-s2.0-85138398543&doi=10.1002%2ftsm2.278&partnerID=40&md5=66886e45f50a028d3f4f39ea19926ea3		2021	20/08/2025 16:34	20/08/2025 16:34		741-755		6	4												Scopus
93TQILNK	journalArticle	2025	Mehmetoglu, E.; Mummadisetty, A.; Chatzittofis, A.; Parperis, K.; Sandorfi, N.; Derk, C.T.	A systematic review of prevalence and predictors of depression in systemic sclerosis based on the CES-D, BDI, and PHQ- 9 self-assessment questionnaires	Clinical Rheumatology				10.1007/s10067-025-07440-w	https://www.scopus.com/inward/record.uri?eid=2-s2.0-105002657897&doi=10.1007%2fs10067-025-07440-w&partnerID=40&md5=0323dcf4e86e2931810db9b8684ebc6e		2025	20/08/2025 16:34	20/08/2025 16:34		2327-2341		6	44												Scopus
ZMJZIX3G	journalArticle	2022	Shinoda, M.; Hataji, O.; Miura, M.; Kinoshita, M.; Mizoo, A.; Tobino, K.; Soutome, T.; Nishi, T.; Ishii, T.; Miller, B.E.; Tal-Singer, R.; Tomlinson, R.; Matsuki, T.; Jones, P.W.; Shibata, Y.	A Telemedicine Approach for Monitoring COPD: A Prospective Feasibility and Acceptability Cohort Study	International Journal of COPD				10.2147/COPD.S375049	https://www.scopus.com/inward/record.uri?eid=2-s2.0-85142104852&doi=10.2147%2fCOPD.S375049&partnerID=40&md5=5f7df7e7e365601dacb2b09081199dcd		2022	20/08/2025 16:34	20/08/2025 16:34		2931-2944			17												Scopus
J5XWTJXX	journalArticle	2022	Jose, A.; Apewokin, S.; Hussein, W.E.; Ollberding, N.J.; Elwing, J.M.; Haslam, D.B.	A unique gut microbiota signature in pulmonary arterial hypertension: A pilot study	Pulmonary Circulation				10.1002/pul2.12051	https://www.scopus.com/inward/record.uri?eid=2-s2.0-85127228970&doi=10.1002%2fpul2.12051&partnerID=40&md5=5d5a2a18dd62d9f10f30773823dcf49f		2022	20/08/2025 16:34	20/08/2025 16:34				1	12												Scopus
IL7TBXBM	journalArticle	2013	Kaplan, A.; Gruffydd-Jones, K.; van Gemert, F.; Kirenga, B.J.; Medford, A.R.L.	A woman with breathlessness: A practical approach to diagnosis and management	Primary Care Respiratory Journal				10.4104/pcrj.2013.00100	https://www.scopus.com/inward/record.uri?eid=2-s2.0-84888642145&doi=10.4104%2fpcrj.2013.00100&partnerID=40&md5=121162b4b24e4ff61819a73bdf54f46b		2013	20/08/2025 16:34	20/08/2025 16:34		468-476		4	22												Scopus
GYGFKV29	journalArticle	2020	Khanna, D.; Spino, C.; Johnson, S.; Chung, L.; Whitfield, M.L.; Denton, C.P.; Berrocal, V.; Franks, J.; Mehta, B.; Molitor, J.; Steen, V.D.; Lafyatis, R.; Simms, R.W.; Gill, A.; Kafaja, S.; Frech, T.M.; Hsu, V.; Domsic, R.T.; Pope, J.E.; Gordon, J.K.; Mayes, M.D.; Schiopu, E.; Young, A.; Sandorfi, N.; Park, J.; Hant, F.N.; Bernstein, E.J.; Chatterjee, S.; Castelino, F.V.; Ajam, A.; Wang, Y.; Wood…	Abatacept in Early Diffuse Cutaneous Systemic Sclerosis: Results of a Phase II Investigator-Initiated, Multicenter, Double-Blind, Randomized, Placebo-Controlled Trial	Arthritis and Rheumatology				10.1002/art.41055	https://www.scopus.com/inward/record.uri?eid=2-s2.0-85075960330&doi=10.1002%2fart.41055&partnerID=40&md5=42b3b3210778aebd20ce24fe202b9e5b		2020	20/08/2025 16:34	20/08/2025 16:34		125-136		1	72												Scopus
PDYUNZZR	journalArticle	2020	Cho, J.-G.; Thakkar, D.; Buchanan, P.; Graf, N.; Wheatley, J.	ABCA3 deficiency from birth to adulthood presenting as paediatric interstitial lung disease	Respirology Case Reports				10.1002/rcr2.633	https://www.scopus.com/inward/record.uri?eid=2-s2.0-85090298235&doi=10.1002%2frcr2.633&partnerID=40&md5=69430f66dd88b404c13513da2e8ee4c7		2020	20/08/2025 16:34	20/08/2025 16:34				7	8												Scopus
JHWGGERB	journalArticle	2025	Petrarulo, S.; Ravaglia, C.; Disanto, M.G.; Piciucchi, S.; Poletti, V.	ABCA3-related interstitial lung disease in a young woman	Thorax				10.1136/thorax-2024-222120	https://www.scopus.com/inward/record.uri?eid=2-s2.0-85215707278&doi=10.1136%2fthorax-2024-222120&partnerID=40&md5=42e723443efc650ef84a26a087f53890		2025	20/08/2025 16:34	20/08/2025 16:34		186-187		3	80												Scopus
5JNA552E	journalArticle	2013	Matthew, D.; Oxman, D.; Djekidel, K.; Ahmed, Z.; Sherman, M.	Abdominal compartment syndrome and acute kidney injury due to excessive auto-positive end-expiratory pressure	American Journal of Kidney Diseases				10.1053/j.ajkd.2012.06.030	https://www.scopus.com/inward/record.uri?eid=2-s2.0-84872285459&doi=10.1053%2fj.ajkd.2012.06.030&partnerID=40&md5=363cc397ad460b27a8b47c361c169d10		2013	20/08/2025 16:34	20/08/2025 16:34		285-288		2	61												Scopus
XYJGHGBN	journalArticle	1997	Pollard, T.R.; Schwesinger, W.H.; Sako, E.Y.; Sirinek, K.R.	Abdominal operations after lung transplantation: Indications and outcome	Archives of Surgery				10.1001/archsurg.1997.01430310028004	https://www.scopus.com/inward/record.uri?eid=2-s2.0-0030737759&doi=10.1001%2farchsurg.1997.01430310028004&partnerID=40&md5=fd19cc8544a927d21bfe661472d04779		1997	20/08/2025 16:34	20/08/2025 16:34		714-718		7	132												Scopus
IMV87WYN	journalArticle	2017	Jensen, K.K.; Backer, V.; Jorgensen, L.N.	Abdominal wall reconstruction for large incisional hernia restores expiratory lung function	Surgery (United States)				10.1016/j.surg.2016.08.015	https://www.scopus.com/inward/record.uri?eid=2-s2.0-85006049102&doi=10.1016%2fj.surg.2016.08.015&partnerID=40&md5=ea7f7195687843723cf1b988fec816ba		2017	20/08/2025 16:34	20/08/2025 16:34		517-524		2	161												Scopus
DN4XNPIN	journalArticle	2020	Chen, Y.-C.; Huang, K.-T.; Su, M.-C.; Hsu, P.-Y.; Chin, C.-H.; Lin, I.-C.; Liou, C.-W.; Wang, T.-Y.; Lin, Y.-Y.; Hsiao, C.-C.; Lin, M.-C.	Aberrant DNA methylation levels of the formyl peptide receptor 1/2/3 genes are associated with obstructive sleep apnea and its clinical phenotypes	American Journal of Translational Research					https://www.scopus.com/inward/record.uri?eid=2-s2.0-85090903235&partnerID=40&md5=a4002a0d5f7657a7a0a5ab8a820ec0bd		2020	20/08/2025 16:34	20/08/2025 16:34		2521-2537		6	12												Scopus
VDTC2QMK	journalArticle	2020	Mugii, N.; Someya, F.	Ability of the COPD Assessment Test to evaluate the lung-specific quality of life in systemic sclerosis-associated interstitial lung disease	Clinical Respiratory Journal				10.1111/crj.13162	https://www.scopus.com/inward/record.uri?eid=2-s2.0-85079883884&doi=10.1111%2fcrj.13162&partnerID=40&md5=fde632305e3b24f02fb428123d666bff		2020	20/08/2025 16:34	20/08/2025 16:34		527-532		6	14												Scopus
5YBCEHJD	journalArticle	1996	Matteucci, M.C.; Calzolari, A.; Pompei, E.; Principato, F.; Turchetta, A.; Rizzoni, G.	Abnormal hypertensive response during exercise test in normotensive transplanted children and adolescents	Nephron				10.1159/000189041	https://www.scopus.com/inward/record.uri?eid=2-s2.0-9344239861&doi=10.1159%2f000189041&partnerID=40&md5=4fefd0e725d83acdb8f1e9a59e15394c		1996	20/08/2025 16:34	20/08/2025 16:34		201-206		2	73												Scopus
QIC6LRZM	journalArticle	2021	Khirfan, G.; Li, M.; Wang, X.; DiDonato, J.A.; Dweik, R.A.; Heresi, G.A.	Abnormal levels of apolipoprotein A-I in chronic thromboembolic pulmonary hypertension	Pulmonary Circulation				10.1177/20458940211010371	https://www.scopus.com/inward/record.uri?eid=2-s2.0-85104876486&doi=10.1177%2f20458940211010371&partnerID=40&md5=c4499afe3bce4bce0c359c8c5fe09544		2021	20/08/2025 16:34	20/08/2025 16:34				2	11												Scopus
R43ZZ8A6	journalArticle	2010	Sala, E.; Villena, C.; Balaguer, C.; Ríos, A.; Fernández-Palomeque, C.; Cosío, B.G.; García, J.; Noguera, A.; Agustí, A.	Abnormal levels of circulating endothelial progenitor cells during exacerbations of COPD	Lung				10.1007/s00408-009-9225-8	https://www.scopus.com/inward/record.uri?eid=2-s2.0-77955556511&doi=10.1007%2fs00408-009-9225-8&partnerID=40&md5=b9f565d495b61865a688f346abd51b99		2010	20/08/2025 16:34	20/08/2025 16:34		331-338		4	188												Scopus
TYHRR4F3	journalArticle	2013	Alonso-Gonzalez, Rafael; Borgia, Francesco; Diller, Gerhard-Paul; Inuzuka, Ryo; Kempny, Aleksander; Martinez-Naharro, Ana; Tutarel, Oktay; Marino, Philip; Wustmann, Kerstin; Charalambides, Menelaos; Silva, Margarida; Swan, Lorna; Dimopoulos, Konstantinos; Gatzoulis, Michael A.	Abnormal lung function in adults with congenital heart disease: prevalence, relation to cardiac anatomy, and association with survival.	Circulation	eng		1524-4539 0009-7322	10.1161/CIRCULATIONAHA.112.126755		BACKGROUND: Restrictive lung defects are associated with higher mortality in patients with acquired chronic heart failure. We investigated the prevalence of abnormal lung function, its relation to severity of underlying cardiac defect, its surgical history, and its impact on outcome across the spectrum of adult congenital heart disease. METHODS AND RESULTS: A total of 1188 patients with adult con…	26/02/2013	20/08/2025 16:33	20/08/2025 16:33		882-890		8	127		Circulation																		Female; Humans; Male; Prevalence; Adult; Middle Aged; DYSFUNCTION; PULMONARY-FUNCTION; Cohort Studies; Young Adult; Respiratory Function Tests/methods; EXPRESSION; Survival Rate/trends; Follow-Up Studies; lung; FAILURE; Vital Capacity/*physiology; PREDICTORS; Heart/*physiopathology; ACTIVATION; adult; AEROBIC CAPACITY; CARDIOPULMONARY BYPASS; Heart Defects, Congenital/*epidemiology/mortality/*pat…
S569HHX2	journalArticle	2006	Klings, ES; Wyszynski, DF; Nolan, VG; Steinberg, MH	Abnormal pulmonary function in adults with sickle cell anemia	AMERICAN JOURNAL OF RESPIRATORY AND CRITICAL CARE MEDICINE	English		1073-449X	10.1164/rccm.200601-125OC		Rationale: Pulmonary complications of sickle cell anemia (Hb-SS) commonly cause morbidity, yet few large studies of pulmonary function tests (PFTs) in this population have been reported. Objectives: PFTs (spirometry, lung volumes, and diffusion capacity for carbon monoxide [DLCO]) from 310 adults with Hb-SS were analyzed to determine the pattern of pulmonary dysfunction and their association with…	01/06/2006	20/08/2025 16:34	20/08/2025 16:34		1264-1269		11	173													WOS:000237990100015							RISK; HYPERTENSION; CHILDREN; GROWTH; NITRIC-OXIDE; LUNG-DISEASE; dyspnea; VALUES; MORBIDITY; airway obstruction; EPISODES; restrictive disease
X29BIMJE	journalArticle	2005	Klings, Elizabeth S.; Wyszynski, Diego F.; Nolan, Vikki G.; Steinberg, Martin H.	Abnormal Pulmonary Function in Adults with Sickle Cell Disease: Association of Decreased DLCOwith Systemic Disease.	Blood			64971		http://libproxy.smu.edu.sg/login?url=https://search.ebscohost.com/login.aspx?direct=true&db=eoah&AN=56858396&site=ehost-live&scope=site	Pulmonary complications of sickle cell disease (SCD), including acute chest syndrome, pulmonary hypertension (PH) and pulmonary fibrosis, are common. Dyspnea and hypoxemia are equally common in this population. It is likely that pulmonary function tests (PFT) are abnormal in the SCD population, however, no extensive study has been reported to date. Moreover, the relationship between abnormal pulm…	16/11/2005	20/08/2025 16:33	20/08/2025 16:33		316-316		11	106		Blood										eoah		EBSCOhost
B8KUQCNQ	journalArticle	2020	Mo, Xiaoneng; Jian, Wenhua; Su, Zhuquan; Chen, Mu; Peng, Hui; Peng, Ping; Lei, Chunliang; Chen, Ruchong; Zhong, Nanshan; Li, Shiyue	Abnormal pulmonary function in COVID-19 patients at time of hospital discharge.	The European respiratory journal	eng		1399-3003 0903-1936	10.1183/13993003.01217-2020		In discharged survivors with COVID-19, impairment of diffusion capacity is the most common abnormality of lung function, followed by restrictive ventilatory defects, which are both associated with the severity of the disease https://bit.ly/2yUaBaT	2020-06	20/08/2025 16:33	20/08/2025 16:33				6	55		Eur Respir J																		Aged; China/epidemiology; Female; Humans; Male; Spirometry; Adult; Vital Capacity; Middle Aged; SARS-CoV-2; Forced Expiratory Volume; Comorbidity; Severity of Illness Index; COVID-19; Hypertension/epidemiology; Smoking/epidemiology; Diabetes Mellitus/epidemiology; Tomography, X-Ray Computed; Betacoronavirus; Coronavirus Infections/complications/diagnostic imaging/epidemiology/*physiopathology; Lu…
5KIFMVKG	journalArticle	2024	Yeboah, K.; Musa, L.; Bedu-Addo, K.	Abnormal spirometric patterns and respiratory symptoms in HIV patients with no recent pulmonary infection in a periurban hospital in Ghana	PLoS ONE				10.1371/journal.pone.0273063	https://www.scopus.com/inward/record.uri?eid=2-s2.0-85206624315&doi=10.1371%2fjournal.pone.0273063&partnerID=40&md5=cc33d6e59c02a8f97644dafd68f9ac31		2024	20/08/2025 16:34	20/08/2025 16:34				10-Oct	19												Scopus
YIBD38HP	journalArticle	2013	Opotowsky, AR	Abnormal Spirometry in Congenital Heart Disease Where Do We Go From Here?	CIRCULATION	English		0009-7322	10.1161/CIRCULATIONAHA.113.001004			26/02/2013	20/08/2025 16:34	20/08/2025 16:34		865-867		8	127													WOS:000315443800006							CAPACITY; ADULTS; LUNG-FUNCTION; vital capacity; MORTALITY; epidemiology; forced expiratory volume; PHYSICAL-ACTIVITY; heart defects, congenital; Editorials; fetal development; physical exertion
CG3EK8D5	journalArticle	2024	Elmberg, V.; Zhou, X.; Lindow, T.; Hedman, K.; Malinovschi, A.; Lewthwaite, H.; Jensen, D.; Brudin, L.; Ekström, M.	Abnormally high exertional breathlessness predicts mortality in people referred for incremental cycle exercise testing	PLoS ONE				10.1371/journal.pone.0302111	https://www.scopus.com/inward/record.uri?eid=2-s2.0-85212684878&doi=10.1371%2fjournal.pone.0302111&partnerID=40&md5=061ff7da3a4c3d145b3ed97f6d3b9978		2024	20/08/2025 16:34	20/08/2025 16:34				12	19												Scopus
6A48TZND	journalArticle	2016	Giannakaki, S.; Politi, L.; Antonogiannaki, E.M.; Spanakis, N.; Arsenis, G.; Filaditaki, V.; Zakynthinos, S.; Karagiannidis, N.; Tsakris, A.	Absence of human rhinovirus and respiratory syncytial virus from bronchoalveolar lavage and bronchial biopsies of selected patients with stable chronic obstructive pulmonary disease	Respiratory Research				10.1186/s12931-016-0323-x	https://www.scopus.com/inward/record.uri?eid=2-s2.0-84956695602&doi=10.1186%2fs12931-016-0323-x&partnerID=40&md5=670cc9c7ad21990f6a89065827f25b73		2016	20/08/2025 16:34	20/08/2025 16:34				1	17												Scopus
TLPD6VBL	journalArticle	2009	Stephany, Brian R.; Boumitri, Mirna; Budev, Marie; Alao, Bashar; Poggio, Emilio D.	Absence of proteinuria predicts improvement in renal function after conversion to sirolimus-based immunosuppressive regimens in lung transplant survivors with chronic kidney disease.	The Journal of heart and lung transplantation : the official publication of the International Society for Heart Transplantation	eng		1557-3117 1053-2498	10.1016/j.healun.2009.03.010		BACKGROUND: Improvement in renal function has been noted in some lung allograft recipients with chronic kidney disease (CKD) converted from a calcineurin inhibitor (CNI)- to a sirolimus (SRL)-based immunosuppressive regimen. However, not all patients have such a positive response. We sought to investigate independent predictors of a favorable renal response in a cohort of lung transplant recipien…	2009-06	20/08/2025 16:34	20/08/2025 16:34		564-571		6	28		J Heart Lung Transplant																		Aged; Female; Humans; Male; Adult; Treatment Outcome; Middle Aged; Retrospective Studies; Cohort Studies; Predictive Value of Tests; Chronic Disease; Immunosuppressive Agents/adverse effects/*therapeutic use; Sirolimus/adverse effects/*therapeutic use; Glomerular Filtration Rate/physiology; Kidney/*physiopathology; Calcineurin Inhibitors; Kidney Diseases/complications/*physiopathology; Lung Trans…
85FIT2CI	journalArticle	2018	Ramalho, Sergio H; Santos, Mario; Claggett, Brian L; Matsushita, Kunihiro; Kitzman, Dalane W; Loher, Laura; Solomon, Scott; Skali, Hicham; Shah, Amil M	Abstract 11039: The Relationship of Unexplained Dyspnea in Late Life With Cardiovascular and Non-Cardiovascular Dysfunction: the Atherosclerosis Risk in Communities (ARIC) Study.	Circulation			97322		http://libproxy.smu.edu.sg/login?url=https://search.ebscohost.com/login.aspx?direct=true&db=asn&AN=135766727&site=ehost-live&scope=site	Introduction: Unexplained dyspnea is common in late life, when heart failure (HF) with preserved ejection fraction (HFpEF) prevalence is highest. The extent to which unexplained dyspnea represents undiagnosed HFpEF is unknown. Hypothesis: A sizeable proportion of unexplained dyspnea in elderly may be related to subclinical cardiac dysfunction. Methods: Among 4,342 participants in the population-b…	07/11/2018	20/08/2025 16:33	20/08/2025 16:33		A11039-A11039			138		Circulation										asn		EBSCOhost						OLDER people; BODY mass index; Aging; Obesity; Cardiac hypertrophy; Diastolic function; DYSPNEA; Echocardiography; GLOMERULAR filtration rate; MEDICAL Research Council (Great Britain); MORBID obesity
SSBZDFLM	journalArticle	2021	Critser, Paul J; Chen, Ming Hui; Gauvreau, Kimberlee; Zalieckas, Jill M; Sheils, Catherine A; Visner, Gary A; Shafer, Keri M; Rhodes, Jonathan; Buchmiller, Terry L; Mullen, Mary P	Abstract 12213: Exercise Induced Pulmonary Hypertension in Long Term Survivors of Congenital Diaphragmatic Hernia	Circulation (Ovid)			97322		http://libproxy.smu.edu.sg/login?url=https://search.ebscohost.com/login.aspx?direct=true&db=eoah&AN=59734468&site=ehost-live&scope=site	Introduction:Survivors of congenital diaphragmatic hernia (CDH) are at risk of pulmonary hypertension (PH) due to pulmonary hypoplasia and other pulmonary vascular abnormalities.Hypothesis:Exercise stress echocardiography (ESE) may detect PH, not apparent on echocardiography at rest, in children and young adults with repaired CDH.Methods:Single center retrospective cohort study of all CDH survivo…	16/11/2021	20/08/2025 16:33	20/08/2025 16:33		A12213-A12213		Supplement 1	144		Circulation (Ovid)										eoah		EBSCOhost
2F7W87BP	journalArticle	2006		ABSTRACTS OF POSTER PRESENTATIONS.	Annals of the New York Academy of Sciences			778923		http://libproxy.smu.edu.sg/login?url=https://search.ebscohost.com/login.aspx?direct=true&db=asn&AN=23150362&site=ehost-live&scope=site
3Y5TN2P5	journalArticle	2023	Bousquet, A.; Sanderson, K.; O’Shea, T.M.; Fry, R.C.	Accelerated Aging and the Life Course of Individuals Born Preterm	Children				10.3390/children10101683	https://www.scopus.com/inward/record.uri?eid=2-s2.0-85175026087&doi=10.3390%2fchildren10101683&partnerID=40&md5=26cecb4a4efd14f46213feefb3699347		2023	20/08/2025 16:34	20/08/2025 16:34				10	10												Scopus
2NCRGUBF	journalArticle	2025	Zhang, S.; Liu, Y.; Qi, J.; Yan, Y.; Gao, T.; Zhang, X.; Sun, D.; Wang, T.; Zeng, P.	Accelerated aging as a mediator of the association between co-exposure to multiple air pollutants and risk of chronic kidney disease	Ecotoxicology and Environmental Safety				10.1016/j.ecoenv.2024.117582	https://www.scopus.com/inward/record.uri?eid=2-s2.0-85212843071&doi=10.1016%2fj.ecoenv.2024.117582&partnerID=40&md5=5e764fe3978359258e41e512b6527a11		2025	20/08/2025 16:34	20/08/2025 16:34					290												Scopus
ABXL96NN	journalArticle	2023	Vesterlev, D.; Skaarup, K. G.; Janner, E. H.; Kamstrup, P.; Lassen, M. C. H.; Johansen, N. D.; Biering-Soerensen, S. R.; Jensen, G. B.; Schnohr, P.; Moegelvang, R.	Accelerated decline in lung function is associated with cardiac structure and function and independently predicts incident heart failure	European Heart Journal					https://academic.oup.com/eurheartj/article-abstract/44/Supplement_2/ehad655.713/7392438		2023	20/08/2025 16:35	20/08/2025 16:35	22/07/2025 9:54	ehad655-713		Supplement_2	44														Google Scholar
B74ITAXS	journalArticle	2021	Whittaker, H.R.; Bloom, C.; Morgan, A.; Jarvis, D.; Kiddle, S.J.; Quint, J.K.	Accelerated FEV1 decline and risk of cardiovascular disease and mortality in a primary care population of COPD patients	European Respiratory Journal				10.1183/13993003.00918-2020	https://www.scopus.com/inward/record.uri?eid=2-s2.0-85102608489&doi=10.1183%2f13993003.00918-2020&partnerID=40&md5=bce5997bfe7835c6bf6d208269efdcd4		2021	20/08/2025 16:34	20/08/2025 16:34				3	57												Scopus								OBSTRUCTIVE PULMONARY-DISEASE; ADULTS; ASSOCIATION; FORCED EXPIRATORY VOLUME; HEART-FAILURE; MODERATE; STROKE; 2ND; EXACERBATION FREQUENCY; LUNG-FUNCTION DECLINE
9GNRZXFG	journalArticle	2025	Bickton, F.M.; Mankhokwe, T.; Chavula, B.; Chitedze, E.; Manda, M.; Fombe, C.; Mitengo, M.; Mwahimba, L.; Isiagi, M.; Van Zyl-Smit, R.N.; Hanekom, S.; Heine, M.; Shannon, H.; Rylance, J.; Chisati, E.; Gordon, S.B.; Limbani, F.	Acceptability of pulmonary rehabilitation in Malawi: A qualitative study	BMJ Open Respiratory Research				10.1136/bmjresp-2024-002547	https://www.scopus.com/inward/record.uri?eid=2-s2.0-105006573654&doi=10.1136%2fbmjresp-2024-002547&partnerID=40&md5=e38614bcc265db7c2a04e7ac9dd5f85b		2025	20/08/2025 16:34	20/08/2025 16:34				1	12												Scopus
5SUHK7CY	journalArticle	2013	Rennard, S.I.; Scanlon, P.D.; Ferguson, G.T.; Rekeda, L.; Maurer, B.T.; Garcia Gil, E.; Caracta, C.F.	ACCORD COPD II: A randomized clinical trial to evaluate the 12-week efficacy and safety of twice-daily aclidinium bromide in chronic obstructive pulmonary disease patients	Clinical Drug Investigation				10.1007/s40261-013-0138-1	https://www.scopus.com/inward/record.uri?eid=2-s2.0-84890299585&doi=10.1007%2fs40261-013-0138-1&partnerID=40&md5=2fa44a54f4a4cb8335486ed7cf7fd992		2013	20/08/2025 16:34	20/08/2025 16:34		893-904		12	33												Scopus
M9TUQSGR	journalArticle	2022	Martins, S. M.; Dickens, A. P.; Salibe-Filho, W.; Albuquerque Neto, A. A.; Adab, P.; Enocson, A.; Cooper, B. G.; Sousa, L. V. A.; Sitch, A. J.; Jowett, S.; Adams, R.; Cheng, K. K.; Chi, C.; Correia-de-Sousa, J.; Farley, A.; Gale, N.; Jolly, K.; Maglakelidze, M.; Maghlakelidze, T.; Stavrikj, K.; Turner, A. M.; Williams, S.; Jordan, R. E.; Stelmach, R.	Accuracy and economic evaluation of screening tests for undiagnosed COPD among hypertensive individuals in Brazil	npj Primary Care Respiratory Medicine			20551010		http://libproxy.smu.edu.sg/login?url=https://search.ebscohost.com/login.aspx?direct=true&db=eoah&AN=61435467&site=ehost-live&scope=site	In Brazil, prevalence of diagnosed COPD among adults aged 40 years and over is 16% although over 70% of cases remain undiagnosed. Hypertension is common and well-recorded in primary care, and frequently co-exists with COPD because of common causes such as tobacco smoking, therefore we conducted a cross-sectional screening test accuracy study in nine Basic Health Units in Brazil, among hypertensiv…	01/12/2022	20/08/2025 16:33	20/08/2025 16:33				1	32		npj Primary Care Respiratory Medicine										eoah		EBSCOhost						Cross-Sectional Studies; Humans; OBSTRUCTIVE PULMONARY-DISEASE; Spirometry; Adult; Middle Aged; *Hypertension/diagnosis/epidemiology/complications; *Pulmonary Disease, Chronic Obstructive/diagnosis/epidemiology; Brazil; Cost-Benefit Analysis; FIXED-RATIO; Mass Screening; QUESTIONNAIRE; Surveys and Questionnaires; UNDERDIAGNOSIS; VALIDATION
FGPS4NZ2	journalArticle	2016	Mohamed Hoesein, F.A.; Besselink, T.; Pompe, E.; Oudijk, E.-J.; de Graaf, E.A.; Kwakkel-van Erp, J.M.; de Jong, P.A.; Luijk, B.	Accuracy of CT Pulmonary Artery Diameter for Pulmonary Hypertension in End-Stage COPD	Lung				10.1007/s00408-016-9926-8	https://www.scopus.com/inward/record.uri?eid=2-s2.0-84978906327&doi=10.1007%2fs00408-016-9926-8&partnerID=40&md5=f21449b74ea7fc6f194d6ec462d29bb0		2016	20/08/2025 16:34	20/08/2025 16:34		813-819		5	194												Scopus
5HXU4E7F	journalArticle	2019	Ciurzy?ski, M.; Bienias, P.; Ciesielska, K.; Chrzanowska, A.; Dudzik-Niewiadomska, I.; Kurnicka, K.; Domienik-Kar?owicz, J.; Siwicka, M.; Sobieraj, P.; Kali?ska-Bienias, A.; Kurzyna, M.; Pruszczyk, P.	Accuracy of Doppler echocardiography in the hemodynamic assessment of pulmonary circulation in patients with systemic sclerosis	Advances in Medical Sciences				10.1016/j.advms.2019.03.006	https://www.scopus.com/inward/record.uri?eid=2-s2.0-85063878413&doi=10.1016%2fj.advms.2019.03.006&partnerID=40&md5=6db78450f8be29ea9bbaae9915a9bc4a		2019	20/08/2025 16:34	20/08/2025 16:34		309-314		2	64												Scopus
WYRNJL79	journalArticle	2017	Van Riel, A.C.M.J.; Opotowsky, A.R.; Santos, M.; Rivero, J.M.; Dhimitri, A.; Mulder, B.J.M.; Bouma, B.J.; Landzberg, M.J.; Waxman, A.B.; Systrom, D.M.; Shah, A.M.	Accuracy of Echocardiography to Estimate Pulmonary Artery Pressures with Exercise	Circulation: Cardiovascular Imaging				10.1161/CIRCIMAGING.116.005711	https://www.scopus.com/inward/record.uri?eid=2-s2.0-85017618720&doi=10.1161%2fCIRCIMAGING.116.005711&partnerID=40&md5=b04d0acae93fedb3f1a83f6fb0165c7e		2017	20/08/2025 16:34	20/08/2025 16:34				4	10												Scopus
J35JTXQB	journalArticle	2017	Meneghini, A.C.; Paulino, A.C.B.; Pereira, L.P.; Vianna, E.O.	Accuracy of spirometry for detection of asthma: A cross-sectional study	Sao Paulo Medical Journal				10.1590/1516-3180.2017.0041250517	https://www.scopus.com/inward/record.uri?eid=2-s2.0-85037373740&doi=10.1590%2f1516-3180.2017.0041250517&partnerID=40&md5=6a4f938b0861e3e284a609a7ad2d2f84		2017	20/08/2025 16:34	20/08/2025 16:34		428-433		5	135												Scopus
3IM4X2TG	conferencePaper	1994	Predel, H.-G.; Rohden, C.; Heine, G.; Prinz, U.; Rost, R.E.	ACE inhibition and physical exercise: Studies on physical work capacity, energy metabolism, and maximum oxygen uptake in well-trained, healthy subjects					10.1097/00005344-199423001-00006	https://www.scopus.com/inward/record.uri?eid=2-s2.0-0028206627&doi=10.1097%2f00005344-199423001-00006&partnerID=40&md5=ca52b74f957b3a1e33cb1dbb9b101abb		1994	20/08/2025 16:34	20/08/2025 16:34		S25-S28			23												Scopus
4XX9EJY4	journalArticle	1991	Pelucchi, A.; Foresi, A.; Mastropasqua, B.; Caviglioli, G.; Sale, M.; Radice, L.; Chiesa, M.; Marazzini, L.	ACE-inhibitors, cough and bronchial hyperresponsiveness	Giornale Italiano della Malattie del Torace					https://www.scopus.com/inward/record.uri?eid=2-s2.0-0026378468&partnerID=40&md5=7e68ec85d02f357ba4cbac6c803681ca		1991	20/08/2025 16:34	20/08/2025 16:34		194-196		4	45			ACE-INIBITORI, TOSSE E REATTIVITA BRONCHIALE									Scopus
KCUEQA9Z	journalArticle	2014	Ni, H.; Soe, Z.; Moe, S.	Aclidinium bromide for stable chronic obstructive pulmonary disease	Cochrane Database of Systematic Reviews				10.1002/14651858.CD010509.pub2	https://www.scopus.com/inward/record.uri?eid=2-s2.0-84917689326&doi=10.1002%2f14651858.CD010509.pub2&partnerID=40&md5=96866d2bd68eb4f74831aafe58ac0ce1		2014	20/08/2025 16:34	20/08/2025 16:34				9	2014												Scopus
AYLHJQSA	journalArticle	2010	Chanez, P.; Burge, P.S.; Dahl, R.; Creemers, J.; Chuchalin, A.; Lamarca, R.; Garcia Gil, E.	Aclidinium bromide provides long-acting bronchodilation in patients with COPD	Pulmonary Pharmacology and Therapeutics				10.1016/j.pupt.2009.08.001	https://www.scopus.com/inward/record.uri?eid=2-s2.0-74649085382&doi=10.1016%2fj.pupt.2009.08.001&partnerID=40&md5=1374f4715573de23218efc68e5b717b7		2010	20/08/2025 16:34	20/08/2025 16:34		15-21		1	23												Scopus
QXF6A6HN	journalArticle	2019	Mouradian, G.C.; Alvarez-Argote, S.; Gorzek, R.; Thuku, G.; Michkalkiewicz, T.; Wong-Riley, M.T.T.; Konduri, G.G.; Hodges, M.R.	Acute and chronic changes in the control of breathing in a rat model of bronchopulmonary dysplasia	American Journal of Physiology - Lung Cellular and Molecular Physiology				10.1152/ajplung.00086.2018	https://www.scopus.com/inward/record.uri?eid=2-s2.0-85063934830&doi=10.1152%2fajplung.00086.2018&partnerID=40&md5=0fcc1b38046391a7043c334436d8db6e		2019	20/08/2025 16:34	20/08/2025 16:34		L506-L518		3	316												Scopus
NMQTYVS8	journalArticle	2020	Matias, L.A.S.; Mariano, I.M.; Batista, J.P.; De Souza, T.C.F.; Amaral, A.L.; Dechichi, J.G.C.; Rodrigues, M.D.L.; Carrijo, V.H.V.; Cunha, T.M.; Puga, G.M.	Acute and chronic effects of combined exercise on ambulatory blood pressure and its variability in hypertensive postmenopausal women	Chinese Journal of Physiology				10.4103/CJP.CJP_61_20	https://www.scopus.com/inward/record.uri?eid=2-s2.0-85094839094&doi=10.4103%2fCJP.CJP_61_20&partnerID=40&md5=c45bd3762c1bc99aceec190d6a8f4f56		2020	20/08/2025 16:34	20/08/2025 16:34		227-234		5	63												Scopus
2MW23KBY	journalArticle	2017	Singh, D.; Ciurlia, G.; Piccinno, A.; Muraro, A.; Bocchi, M.; Scuri, M.	Acute cardiovascular safety of two formulations of beclometasone dipropionate/formoterol fumarate in COPD patients: A single-dose, randomised, placebo-controlled crossover study	Pulmonary Pharmacology and Therapeutics				10.1016/j.pupt.2016.12.004	https://www.scopus.com/inward/record.uri?eid=2-s2.0-85008472966&doi=10.1016%2fj.pupt.2016.12.004&partnerID=40&md5=f78ba9ad34241215c16d43f43f6234d7		2017	20/08/2025 16:34	20/08/2025 16:34		43-51			42												Scopus
FPBG63AT	journalArticle	2009	Burton, C.M.; Iversen, M.; Carlsen, J.; Mortensen, J.; Andersen, C.B.; Steinbrüchel, D.; Scheike, T.	Acute Cellular Rejection Is a Risk Factor for Bronchiolitis Obliterans Syndrome Independent of Post-transplant Baseline FEV1	Journal of Heart and Lung Transplantation				10.1016/j.healun.2009.04.022	https://www.scopus.com/inward/record.uri?eid=2-s2.0-68949220837&doi=10.1016%2fj.healun.2009.04.022&partnerID=40&md5=d42714284795c91db0419f5cc26a4f9f		2009	20/08/2025 16:34	20/08/2025 16:34		888-893		9	28												Scopus
SGZRRKBA	journalArticle	2011	Hirani, A.; Weibel, S.; Kane, G.C.	Acute chest syndrome and other pulmonary manifestations of sickle cell disease	Journal of Clinical Outcomes Management					https://www.scopus.com/inward/record.uri?eid=2-s2.0-79957454456&partnerID=40&md5=b46d0a8c62be7018927628b7955d2ebe		2011	20/08/2025 16:34	20/08/2025 16:34		211-221		5	18												Scopus
QBFJWW55	journalArticle	2017	Jain, S; Bakshi, N; Krishnamurti, L	Acute Chest Syndrome in Children with Sickle Cell Disease	PEDIATRIC ALLERGY IMMUNOLOGY AND PULMONOLOGY	English		2151-321X	10.1089/ped.2017.0814		Acute chest syndrome (ACS) is a frequent cause of acute lung disease in children with sickle cell disease (SCD). Patients may present with ACS or may develop this complication during the course of a hospitalization for acute vaso-occlusive crises (VOC). ACS is associated with prolonged hospitalization, increased risk of respiratory failure, and the potential for developing chronic lung disease. A…	2017-12	20/08/2025 16:35	20/08/2025 16:35		191-201		4	30													WOS:000418056900002							YOUNG-ADULTS; PULMONARY-HYPERTENSION; pulmonary; acute chest syndrome; children; sickle cell disease; AIRWAY HYPERREACTIVITY; INCREASED RISK; INHALED NITRIC-OXIDE; METHACHOLINE CHALLENGE; MULTIMODAL INTERVENTION; SECRETORY PHOSPHOLIPASE A(2); SEVERE VASOOCCLUSIVE EPISODES; THROMBOTIC THROMBOCYTOPENIC PURPURA
6U4BR9M4	journalArticle	2000	Claster, S.; Vichinsky, E.	Acute chest syndrome in sickle cell disease: Pathophysiology and management	Journal of Intensive Care Medicine				10.1046/j.1525-1489.2000.00159.x	https://www.scopus.com/inward/record.uri?eid=2-s2.0-0034120827&doi=10.1046%2fj.1525-1489.2000.00159.x&partnerID=40&md5=30cee26da48344c5c20d875a3ee673b1		2000	20/08/2025 16:34	20/08/2025 16:34		159-166		3	15												Scopus
ZKCGNF4E	journalArticle	2025	Carta, A.F.; Saxer, S.; Mayer, L.; Schneider, S.R.; Furian, M.; Schwarz, E.I.; Swenson, E.R.; Bloch, K.E.; Lichtblau, M.; Ulrich, S.	Acute effect of acetazolamide on exercise haemodynamics in patients with pulmonary arterial and chronic thromboembolic pulmonary hypertension: a randomised controlled trial	ERJ Open Research				10.1183/23120541.00782-2024	https://www.scopus.com/inward/record.uri?eid=2-s2.0-105007311509&doi=10.1183%2f23120541.00782-2024&partnerID=40&md5=1316358d8212009fed582aa8a5c6ac50		2025	20/08/2025 16:34	20/08/2025 16:34				3	11												Scopus
TTNB5MIL	journalArticle	2021	Lammi, M.R.; Ghonim, M.A.; Johnson, J.; D'Aquin, J.; Zamjahn, J.B.; Pellett, A.; Okpechi, S.C.; Romaine, C.; Pyakurel, K.; Luu, H.H.; Shellito, J.E.; Boulares, A.H.; deBoisblanc, B.P.	Acute effect of inhaled iloprost on exercise dynamic hyperinflation in COPD patients: A randomized crossover study	Respiratory Medicine				10.1016/j.rmed.2021.106354	https://www.scopus.com/inward/record.uri?eid=2-s2.0-85102312780&doi=10.1016%2fj.rmed.2021.106354&partnerID=40&md5=2dbe8d72727237e3819244b1bcc88199		2021	20/08/2025 16:34	20/08/2025 16:34					180												Scopus
5YY3CKPJ	journalArticle	2015	Ghofrani, Hossein A.; Staehler, Gerd; Grünig, Ekkehard; Halank, Michael; Mitrovic, Veselin; Unger, Sigrun; Mueck, Wolfgang; Frey, Reiner; Grimminger, Friedrich; Schermuly, Ralph T.; Behr, Juergen	Acute Effects of Riociguat in Borderline or Manifest Pulmonary Hypertension Associated with Chronic Obstructive Pulmonary Disease	Pulmonary Circulation			20458932		http://libproxy.smu.edu.sg/login?url=https://search.ebscohost.com/login.aspx?direct=true&db=eoah&AN=42084886&site=ehost-live&scope=site	Riociguat is the first oral soluble guanylate cyclase stimulator shown to improve pulmonary hemodynamics in patients with pulmonary arterial hypertension and chronic thromboembolic pulmonary hypertension (PH). This pilot study assessed the impact of a single dose of riociguat on hemodynamics, gas exchange, and lung function in patients with PH associated with chronic obstructive pulmonary disease…	01/06/2015	20/08/2025 16:33	20/08/2025 16:33		296-304		2	5		Pulmonary Circulation										eoah		EBSCOhost						SILDENAFIL; DIAGNOSIS; EXERCISE; clinical trial; GAS-EXCHANGE; hemodynamics; multiple inert-gas elimination technique; NITRIC-OXIDE INHALATION; pulmonary gas exchange; soluble guanylate cyclase; SOLUBLE GUANYLATE-CYCLASE
P8DKWM3F	journalArticle	1991	Schauer, J.; Orschekowski, H.; Winkler, J.; Steiniger, L.	Acute effects of Trapidil (Rocornal ®) on pulmonary hypertension in patients with chronic obstructive lung disease (COLD)	Zeitschrift fur Erkrankungen der Atmungsorgane					https://www.scopus.com/inward/record.uri?eid=2-s2.0-0026072332&partnerID=40&md5=e155d7128a7c494788be10a3a5c5460b		1991	20/08/2025 16:34	20/08/2025 16:34		204-216		3	177			DIE BEEINFLUSSUNG DER PULMONALEN HYPERTENSION BEI PATIENTEN MIT CHRONISCH OBSTRUKTIVEN LUNGENKRANKHEITEN (COLD) DURCH TRAPIDIL (ROCORNAL ®) IM AKUTVERSUCH									Scopus
EAM8WJAT	journalArticle	1990	Cazzola, M.; Spinazzi, A.; Santangelo, G.; Steinijans, V. W.; Wurst, W.; Solleder, P.; Girbino, G.	Acute effects of urapidil on airway response in hypertensive patients with chronic obstructive pulmonary disease.	Drugs	eng		0012-6667	10.2165/00003495-199000404-00022			1990	20/08/2025 16:33	20/08/2025 16:33		71-72			40 Suppl 4		Drugs																		Aged; Female; Humans; Male; Adult; Middle Aged; Antihypertensive Agents/*therapeutic use; Respiration/*drug effects; Piperazines/*therapeutic use; Forced Expiratory Volume/drug effects; Lung Diseases, Obstructive/complications/*drug therapy; Hypertension/complications/*drug therapy
PD2XAEKA	journalArticle	2010	Özben, B.; Eryüksel, E.; Tanrikulu, A.M.; Papila-Topal, N.; Çelikel, T.; Ba?aran, Y.	Acute exacerbation impairs endothelial function in patients with chronic obstructive pulmonary disease	Turk Kardiyoloji Dernegi Arsivi					https://www.scopus.com/inward/record.uri?eid=2-s2.0-77952302947&partnerID=40&md5=8d60e8faaf437074da64b28b95fae234		2010	20/08/2025 16:34	20/08/2025 16:34		01-Jul		1	38												Scopus
UE4ATAPW	journalArticle	2016	Hillas, G.; Perlikos, F.; Tzanakis, N.	Acute exacerbation of COPD: Is it the "stroke of the lungs"?	International Journal of COPD				10.2147/COPD.S106160	https://www.scopus.com/inward/record.uri?eid=2-s2.0-84978524801&doi=10.2147%2fCOPD.S106160&partnerID=40&md5=9b8a042bc75993ff2128c50a2581436a		2016	20/08/2025 16:34	20/08/2025 16:34		1579-1586		1	11												Scopus
49J57M6U	journalArticle	2010	Umeda, Y.; Morikawa, M.; Anzai, M.; Sumida, Y.; Kadowaki, M.; Ameshima, S.; Ishizaki, T.	Acute exacerbation of idiopathic pulmonary fibrosis after pandemic influenza a (H1N1) vaccination	Internal Medicine				10.2169/internalmedicine.49.3890	https://www.scopus.com/inward/record.uri?eid=2-s2.0-78249260884&doi=10.2169%2finternalmedicine.49.3890&partnerID=40&md5=c1dd0d93d933af3be22cd49956f626a7		2010	20/08/2025 16:34	20/08/2025 16:34		2333-2336		21	49												Scopus
EIID8JPV	journalArticle	2017	Rea, G.; Fiorentino, G.; Corcione, A.; Lanza, M.; Perna, F.; Stanziola, A.A.	Acute exacerbation of idiopathic pulmonary fibrosis: When bronchoalveolar lavage becomes a lethal weapon	Minerva Anestesiologica				10.23736/S0375-9393.16.11678-5	https://www.scopus.com/inward/record.uri?eid=2-s2.0-85018996277&doi=10.23736%2fS0375-9393.16.11678-5&partnerID=40&md5=a2ade8737ef7797d3e90eb710bd6f8e2		2017	20/08/2025 16:34	20/08/2025 16:34		533-534		5	83												Scopus
RTXJCXU5	journalArticle	2012	Ege, M.R.; Guray, U.; Guray, Y.; Yilmaz, M.B.; Yucel, O.; Zorlu, A.; Tandogan, I.	Acute heart failure with accompanying chronic obstructive pulmonary disease. Should we focus on beta blockers?	Herz				10.1007/s00059-012-3641-x	https://www.scopus.com/inward/record.uri?eid=2-s2.0-84872223303&doi=10.1007%2fs00059-012-3641-x&partnerID=40&md5=b694894bf1f94896a85dc1509155ec42		2012	20/08/2025 16:34	20/08/2025 16:34		796-800		7	37												Scopus
BNDGK4E8	journalArticle	2005	Odenstedt, Helena; Åneman, Anders; Kárason, Sigurbergur; Stenqvist, Ola; Lundin, Stefan; Aneman, Anders; Kárason, Sigurbergur	Acute hemodynamic changes during lung recruitment in lavage and endotoxin-induced ALI.	Intensive Care Medicine			3424642		http://libproxy.smu.edu.sg/login?url=https://search.ebscohost.com/login.aspx?direct=true&db=asn&AN=15643881&site=ehost-live&scope=site	<bold>Objective: </bold>To assess acute cardiorespiratory effects of recruitment manoeuvres in experimental acute lung injury.<bold>Design: </bold>Experimental study in animal models of acute lung injury.<bold>Setting: </bold>Experimental laboratory at a University Medical Centre.<bold>Animals: </bold>Ten pigs with bronchoalveolar lavage and eight pigs with endotoxin-induced ALI.<bold>Interventio…	2005-01	20/08/2025 16:33	20/08/2025 16:33		112-120		1	31		Intensive Care Medicine										asn		EBSCOhost						LUNG diseases; COMPARATIVE studies; EVALUATION research; MEDICAL cooperation; RESEARCH; RESEARCH methodology; BLOOD pressure; HEMODYNAMICS; ADULT respiratory distress syndrome; Acute lung injury; ADULT respiratory distress syndrome treatment; ANIMAL experimentation; BIOLOGICAL models; Bronchoalveolar lavage; BRONCHOALVEOLAR lavage; CORONARY circulation; Endotoxin; ENDOTOXINS; Hemodynamics; IRRIGA…
TJ4FR8QN	journalArticle	1991	Figoni, S. F.; Glaser, R. M.; Rodgers, M. M.; Hooker, S. P.; Ezenwa, B. N.; Collins, S. R.; Mathews, T.; Suryaprasad, A. G.; Gupta, S. C.	Acute hemodynamic responses of spinal cord injured individuals to functional neuromuscular stimulation-induced knee extension exercise.	Journal of rehabilitation research and development	eng		0748-7711	10.1682/jrrd.1991.10.0009		The purpose of this study was to determine and compare acute hemodynamic responses of spinal cord injured (SCI) quadriplegics (quads), and paraplegics (paras) during a graded-intensity knee extension (KE) exercise test utilizing functional neuromuscular stimulation (FNS) of paralyzed quadriceps muscles. Seven quads and seven paras (N = 14) performed a series of 4-minute stages of bilateral altern…	1991	20/08/2025 16:34	20/08/2025 16:34		Sept-18		4	28		J Rehabil Res Dev																		Humans; Male; Adult; Exercise Test; Exercise/physiology; Hemodynamics/*physiology; Monitoring, Physiologic; *Electric Stimulation; Energy Metabolism/physiology; Knee Joint/*physiology; Movement/physiology; Neuromuscular Junction/physiology; Paraplegia/physiopathology/rehabilitation; Quadriplegia/physiopathology/rehabilitation; Spinal Cord Injuries/*physiopathology/rehabilitation
VX499YQV	journalArticle	2020	Stuckless, T.J.R.; Vermeulen, T.D.; Brown, C.V.; Boulet, L.M.; Shafer, B.M.; Wakeham, D.J.; Steinback, C.D.; Ayas, N.T.; Floras, J.S.; Foster, G.E.	Acute intermittent hypercapnic hypoxia and sympathetic neurovascular transduction in men	Journal of Physiology				10.1113/JP278941	https://www.scopus.com/inward/record.uri?eid=2-s2.0-85078660192&doi=10.1113%2fJP278941&partnerID=40&md5=3f2cf0aa2925d0d5930580f699ed5a5f		2020	20/08/2025 16:34	20/08/2025 16:34		473-487		3	598												Scopus
F5UY2EHV	journalArticle	2022	Shimizu, D.; Miyoshi, K.; Sugimoto, S.; Toma, T.; Matsuda, Y.; Tomioka, Y.; Shiotani, T.; Otani, S.; Yamane, M.; Toyooka, S.	Acute Pulmonary Edema Due to Arteriovenous Shunt Placement After Lung Transplantation	Annals of Thoracic Surgery				10.1016/j.athoracsur.2021.12.017	https://www.scopus.com/inward/record.uri?eid=2-s2.0-85134229457&doi=10.1016%2fj.athoracsur.2021.12.017&partnerID=40&md5=2e200928db9d143b2caf7923284e5f6f		2022	20/08/2025 16:34	20/08/2025 16:34		e245-e247		4	114												Scopus
TBN9EYD8	journalArticle	2023	Cho, S.H.; You, G.R.; Park, C.; Cho, S.-G.; Lee, J.E.; Choi, S.K.; Cho, S.B.; Yoon, J.H.	Acute respiratory distress syndrome and severe pneumonitis after atezolizumab plus bevacizumab for hepatocellular carcinoma treatment: A case report	World Journal of Gastrointestinal Oncology				10.4251/wjgo.v15.i5.892	https://www.scopus.com/inward/record.uri?eid=2-s2.0-85159927903&doi=10.4251%2fwjgo.v15.i5.892&partnerID=40&md5=e2b9abbbdf6d437a51cc858ee9463f7e		2023	20/08/2025 16:34	20/08/2025 16:34		892-901		5	15												Scopus
S2KIKQWT	journalArticle	2025	Verrecchia, L.; Alm, V.; Thonberg, H.; Lenner, F.; Paivandy, A.; Feuk, L.; Lindstrand, A.; Nilsson, D.; Paucar, M.	Acute Vestibular Syndrome Unmasking an RFC1-Spectrum Disorder	Neurology: Genetics				10.1212/NXG.0000000000200238	https://www.scopus.com/inward/record.uri?eid=2-s2.0-85215974468&doi=10.1212%2fNXG.0000000000200238&partnerID=40&md5=7bc009be6d7bf0efe3bc34d4dfb85487		2025	20/08/2025 16:34	20/08/2025 16:34				1	11												Scopus
E853U982	journalArticle	2023	Deniz, S.; Tuncel, ?.; Gürgün, A.; Elmas, F.	Adding Non-Invasive Positive Pressure Ventilation to Supplemental Oxygen During Exercise Training in Severe Chronic Obstructive Pulmonary Disease: A Randomized Controlled Study	Thoracic Research and Practice				10.5152/ThoracResPract.2023.23040	https://www.scopus.com/inward/record.uri?eid=2-s2.0-85171995116&doi=10.5152%2fThoracResPract.2023.23040&partnerID=40&md5=3d9bc193d372a1efd793c019685f1a80		2023	20/08/2025 16:34	20/08/2025 16:34		262-269		5	24												Scopus
33TSFBPY	journalArticle	2009	Lizak, M.K.; Nash, E.; Zakliczy?ski, M.; ?liwka, J.; Knapik, P.; Zembala, M.	Additional spirometry criteria predict postoperative complications after coronary artery bypass grafting (CABG) independently of concomitant chronic obstructive pulmonary disease: When is off-pump CABG more beneficial?	Polskie Archiwum Medycyny Wewnetrznej				10.20452/pamw.1279	https://www.scopus.com/inward/record.uri?eid=2-s2.0-70349873411&doi=10.20452%2fpamw.1279&partnerID=40&md5=b35c506d7ce2bbe5cbda9353d0659d3e		2009	20/08/2025 16:34	20/08/2025 16:34		550-557		9	119												Scopus
LL9I5QBV	journalArticle	2023	Xu, N.; Zhong, K.; Yu, H.; Shu, Z.; Chang, K.; Zheng, Q.; Tian, H.; Zhou, L.; Wang, W.; Qu, Y.; Liu, B.; Zhou, X.; Chan, K.W.; Li, J.	Add-on Chinese medicine for hospitalized chronic obstructive pulmonary disease (CHOP): A cohort study of hospital registry	Phytomedicine				10.1016/j.phymed.2022.154586	https://www.scopus.com/inward/record.uri?eid=2-s2.0-85143717099&doi=10.1016%2fj.phymed.2022.154586&partnerID=40&md5=bd4875a337f06097e4468f3424d71dd6		2023	20/08/2025 16:34	20/08/2025 16:34					109												Scopus
TZ7M6BFM	journalArticle	2012	Miranda, J.J.; Bernabe-Ortiz, A.; Smeeth, L.; Gilman, R.H.; Checkley, W.; Casas, J.P.; Smith, G.D.; Ebrahim, S.; Gamboa, R.; García, H.H.; Huicho, L.; Málaga, G.; Montori, V.M.; Diette, G.B.; León-Velarde, F.; Rivera, M.; Wise, R.A.; Sacksteder, K.	Addressing geographical variation in the progression of non-communicable diseases in Peru: The CRONICAS cohort study protocol	BMJ Open				10.1136/bmjopen-2011-000610	https://www.scopus.com/inward/record.uri?eid=2-s2.0-84863274453&doi=10.1136%2fbmjopen-2011-000610&partnerID=40&md5=38be6d79b804b391d8e976ba54ae2d68		2012	20/08/2025 16:34	20/08/2025 16:34				1	2												Scopus
3IP2SWF8	journalArticle	2025	Gjurasin, B.; Stemberger Maric, L.; Jukic, T.; Radmanic Matotek, L.; Zidovec Lepej, S.; Kutlesa, M.; Papic, N.	Adenoviral Pneumonia Outbreak in Immunocompetent Adults—A Missed Antimicrobial Stewardship Opportunity?	Antibiotics				10.3390/antibiotics14010023	https://www.scopus.com/inward/record.uri?eid=2-s2.0-85215673945&doi=10.3390%2fantibiotics14010023&partnerID=40&md5=11b47096869f2440906271042ff31243		2025	20/08/2025 16:34	20/08/2025 16:34				1	14												Scopus
QJCMRMC9	journalArticle	2019	Bertram, Anna; Fuge, Jan; Suhling, Hendrik; Tudorache, Igor; Haverich, Axel; Welte, Tobias; Gottlieb, Jens	Adherence is associated with a favorable outcome after lung transplantation.	PloS one	eng		1932-6203	10.1371/journal.pone.0226167		Non-adherence to therapy is associated with impaired outcome in solid organ allograft recipients. Outcome data are limited after lung transplantation. In a single-center cohort study, adherence was assessed in 427 patients undergoing lung transplantation from 2010 to 2013. Objective criteria of adherence were judged by health care workers on every visit on a five item Likert scale including troug…	2019	20/08/2025 16:34	20/08/2025 16:34		e0226167		12	14		PLoS One																		Female; Humans; Male; Adult; Treatment Outcome; Middle Aged; Retrospective Studies; Child; Cohort Studies; Quality of Life; *Lung Transplantation; Patient Compliance/*statistics & numerical data
FBNBSFEC	journalArticle	2017	Chan, K.P.; Ko, F.W.S.; Chan, H.S.; Wong, M.L.; Mok, T.Y.W.; Choo, K.L.; Hui, D.S.C.	Adherence to a COPD treatment guideline among patients in Hong Kong	International Journal of COPD				10.2147/COPD.S147070	https://www.scopus.com/inward/record.uri?eid=2-s2.0-85037745777&doi=10.2147%2fCOPD.S147070&partnerID=40&md5=710aa11902e835c9e181d8d7535b56cd		2017	20/08/2025 16:34	20/08/2025 16:34		3371-3379			12												Scopus
RKJMHTJ9	journalArticle	2017	Ardestani, M.E.; Onvani, S.; Esmailzadeh, A.; Feizi, A.; Azadbakht, L.	Adherence to Dietary Approaches to Stop Hypertension (DASH) Dietary Pattern in Relation to Chronic Obstructive Pulmonary Disease (COPD): A Case–Control Study	Journal of the American College of Nutrition				10.1080/07315724.2017.1326858	https://www.scopus.com/inward/record.uri?eid=2-s2.0-85028849949&doi=10.1080%2f07315724.2017.1326858&partnerID=40&md5=271192a2879e1e87b00932075fee6253		2017	20/08/2025 16:34	20/08/2025 16:34		549-555		7	36												Scopus
YGPHMNWI	journalArticle	2018	Gauthier, A.; Bernard, S.; Bernard, E.; Simard, S.; Maltais, F.; Lacasse, Y.	Adherence to long-term oxygen therapy in patients with chronic obstructive pulmonary disease	Chronic Respiratory Disease				10.1177/1479972318767724	https://www.scopus.com/inward/record.uri?eid=2-s2.0-85056657846&doi=10.1177%2f1479972318767724&partnerID=40&md5=a3c8baa36ff75303ac6d3ec518fe651b		2018	20/08/2025 16:34	20/08/2025 16:34					16												Scopus
CI9MY67Y	journalArticle	2015	Melzer, A.C.; Uman, J.; Au, D.H.	Adherence to oral medications for hypertension and diabetes in veterans with comorbid airflow limitation	Annals of the American Thoracic Society				10.1513/AnnalsATS.201501-001OC	https://www.scopus.com/inward/record.uri?eid=2-s2.0-84942252449&doi=10.1513%2fAnnalsATS.201501-001OC&partnerID=40&md5=3c2be31fb16027b55867f47deb6e94e5		2015	20/08/2025 16:34	20/08/2025 16:34		831-837		6	12												Scopus
XMLMDBMF	journalArticle	2018	Tat, T.S.	Adherence to subcutaneous allergen immunotherapy in southeast Turkey: A real-life study	Medical Science Monitor				10.12659/MSM.910860	https://www.scopus.com/inward/record.uri?eid=2-s2.0-85058592720&doi=10.12659%2fMSM.910860&partnerID=40&md5=c7652e6ee58b87f3c21cd8e73eaad4c5		2018	20/08/2025 16:34	20/08/2025 16:34		8977-8983			24												Scopus
69B9AH58	journalArticle	2014	Leivo-Korpela, S.; Lehtimäki, L.; Hämälainen, M.; Vuolteenaho, K.; Kööbi, L.; Järvenpää, R.; Kankaanranta, H.; Saarelainen, S.; Moilanen, E.	Adipokines NUCB2/nesfatin-1 and visfatin as novel inflammatory factors in chronic obstructive pulmonary disease	Mediators of Inflammation				10.1155/2014/232167	https://www.scopus.com/inward/record.uri?eid=2-s2.0-84901802703&doi=10.1155%2f2014%2f232167&partnerID=40&md5=51f711b6dafa95a6ec82aafe108a00a4		2014	20/08/2025 16:34	20/08/2025 16:34					2014												Scopus
9FIX4NH2	journalArticle	2022	Iona, A.; Bragg, F.; Guo, Y.; Yang, L.; Chen, Y.; Pei, P.; Lv, J.; Yu, C.; Wang, X.; Zhou, J.; Chen, J.; Clarke, R.; Li, L.; Parish, S.; Chen, Z.	Adiposity and risks of vascular and non-vascular mortality among Chinese adults with type 2 diabetes: A 10-year prospective study	BMJ Open Diabetes Research and Care				10.1136/bmjdrc-2021-002489	https://www.scopus.com/inward/record.uri?eid=2-s2.0-85123673086&doi=10.1136%2fbmjdrc-2021-002489&partnerID=40&md5=64fd3f617b96fdfed8bbec977df1c083		2022	20/08/2025 16:34	20/08/2025 16:34				1	10												Scopus
NCW6JVBK	journalArticle	2006	Pohl, W.R.; Vetter, N.; Zwick, H.; Hrubos, W.	Adjustable maintenance dosing with budesonide/formoterol or budesonide: Double-blind study	Respiratory Medicine				10.1016/j.rmed.2005.05.019	https://www.scopus.com/inward/record.uri?eid=2-s2.0-32644443847&doi=10.1016%2fj.rmed.2005.05.019&partnerID=40&md5=ba09ec005c927d29e71d54ea71ce6874		2006	20/08/2025 16:34	20/08/2025 16:34		551-560		3	100												Scopus
KMWDKJJ4	journalArticle	2024	Vafai-Tabrizi, F.; Schwab, U.; Brecht, S.; Funk, G.-C.	Adjustments to maintenance therapy and the reasoning behind them among COPD outpatients in Austria: the STEP study	ERJ Open Research				10.1183/23120541.00615-2023	https://www.scopus.com/inward/record.uri?eid=2-s2.0-85186241191&doi=10.1183%2f23120541.00615-2023&partnerID=40&md5=d4c0d15aac6406573b5006079572e651		2024	20/08/2025 16:34	20/08/2025 16:34				1	10												Scopus
IPVDTS9K	journalArticle	1999	Salerno, C. T.; Park, S. J.; Kreykes, N. S.; Kulick, D. M.; Savik, K.; Hertz, M. I.; Bolman, R. M. 3rd	Adjuvant treatment of refractory lung transplant rejection with extracorporeal photopheresis.	The Journal of thoracic and cardiovascular surgery	eng		0022-5223	10.1016/s0022-5223(99)70241-2		BACKGROUND: Extracorporeal photopheresis is an immunomodulatory technique in which a patient's leukocytes are exposed to ultraviolet-A light after pretreatment with 8-methoxypsoralen (methoxsalen). There have been few reports describing the use of extracorporeal photopheresis in lung transplant recipients. METHODS: We reviewed our experience using extracorporeal photopheresis in 8 lung transplant…	1999-06	20/08/2025 16:34	20/08/2025 16:34		1063-1069		6	117		J Thorac Cardiovasc Surg																		Female; Humans; Male; Adult; Middle Aged; Forced Expiratory Volume; Adolescent; *Lung Transplantation; Lung/pathology; Reoperation; Combined Modality Therapy; Immunosuppressive Agents/therapeutic use; *Photopheresis; Graft Rejection/pathology/physiopathology/*therapy
34KQIG5Q	journalArticle	2024	Wang, L.; Mei, F.; Min, M.; He, X.; Luo, L.; Ma, Y.	Adoption of the cardiopulmonary exercise test in the exercise ability and cardiopulmonary function rehabilitation of coronary artery disease (CAD) patients	BMC Cardiovascular Disorders				10.1186/s12872-024-03958-0	https://www.scopus.com/inward/record.uri?eid=2-s2.0-85196382722&doi=10.1186%2fs12872-024-03958-0&partnerID=40&md5=bfd2186d52ef4dd1e3caf8ca05ba0884		2024	20/08/2025 16:34	20/08/2025 16:34				1	24												Scopus
JH78VMW7	journalArticle	2014	Rajagopala, S.; Ramakrishnan, A.; Bantwal, G.; Devaraj, U.; Swamytt, S.; Vageesh, A.S.; D'Souza, G.	Adrenal insufficiency in patients with stable non-cystic fibrosis bronchiectasis	Indian Journal of Medical Research					https://www.scopus.com/inward/record.uri?eid=2-s2.0-84899830537&partnerID=40&md5=394ce5c6529da315a9f41363539b0fdf		2014	20/08/2025 16:34	20/08/2025 16:34		393-401		MAR	139												Scopus
849QMJQM	journalArticle	2011	Garattini, E.; Bilton, D.; Cremona, G.; Hodson, M.	Adult cystic fibrosis care in the 21st century	Monaldi Archives for Chest Disease - Pulmonary Series				10.4081/monaldi.2011.219	https://www.scopus.com/inward/record.uri?eid=2-s2.0-82955246360&doi=10.4081%2fmonaldi.2011.219&partnerID=40&md5=c0cfcb898b59d8cee010ff33b8f710c4		2011	20/08/2025 16:34	20/08/2025 16:34		178-184		3	75												Scopus
8GSXI8BI	journalArticle	2016	Nüesch, Eveline; Dale, Caroline; Palmer, Tom M.; White, Jon; Keating, Brendan J.; van Iperen, Erik Pa; Goel, Anuj; Padmanabhan, Sandosh; Asselbergs, Folkert W.; Verschuren, W. M.; Wijmenga, C.; Van der Schouw, Y. T.; Onland-Moret, N. C.; Lange, Leslie A.; Hovingh, G. K.; Sivapalaratnam, Suthesh; Morris, Richard W.; Whincup, Peter H.; Wannamethe, Goya S.; Gaunt, Tom R.; Ebrahim, Shah; Steel, Laura…	Adult height, coronary heart disease and stroke: a multi-locus Mendelian randomization meta-analysis.	International journal of epidemiology	eng		1464-3685 0300-5771	10.1093/ije/dyv074		BACKGROUND: We investigated causal effect of completed growth, measured by adult height, on coronary heart disease (CHD), stroke and cardiovascular traits, using instrumental variable (IV) Mendelian randomization meta-analysis. METHODS: We developed an allele score based on 69 single nucleotide polymorphisms (SNPs) associated with adult height, identified by the IBCCardioChip, and used it for IV …	01/12/2016	20/08/2025 16:34	20/08/2025 16:34		1927-1937		6	45		Int J Epidemiol																		Humans; RISK; Respiratory Function Tests; Risk Factors; Blood Pressure; MORTALITY; Logistic Models; Body Mass Index; WOMEN; WEIGHT; OBESITY; Triglycerides/blood; Cholesterol/blood; Genetic Predisposition to Disease; DESIGN; Body Height/*genetics; Coronary Disease/blood/*epidemiology; INSTRUMENTAL VARIABLES; LONDON; Mendelian Randomization Analysis/methods; MULTIPLE GENETIC-VARIANTS; Observational…
25A6A6LR	journalArticle	1986	Stephens, T.; Craig, C. L.; Ferris, B. F.	Adult physical fitness and hypertension in Canada: findings from the Canada Fitness Survey II.	Canadian journal of public health = Revue canadienne de sante publique	eng		0008-4263				1986-08	20/08/2025 16:33	20/08/2025 16:33		291-295		4	77		Can J Public Health																		Female; Humans; Male; Adult; Canada; Hypertension/*epidemiology; Respiratory Physiological Phenomena; Smoking; Cardiovascular Physiological Phenomena; *Physical Fitness; *Population Surveillance
865D6ZLV	journalArticle	2024	Lundberg, M.; Voutilainen, H.; Lyly, A.; Karjalainen, J.; Huhtala, H.; Laidlaw, T.M.; Lee, S.E.; Nuutinen, M.; Toppila-Salmi, S.	Adult-onset asthma, allergy, and aspirin hypersensitivity associate with self-reported food avoidance	European Clinical Respiratory Journal				10.1080/20018525.2024.2347073	https://www.scopus.com/inward/record.uri?eid=2-s2.0-85192074021&doi=10.1080%2f20018525.2024.2347073&partnerID=40&md5=ee41a13a2140afc823bcd2649b253d06		2024	20/08/2025 16:34	20/08/2025 16:34				1	11												Scopus
G2YZ6U6P	journalArticle	2011	Blanchette, Christopher M.; Berry, Susan R.; Lane, Sandi J.	Advances in chronic obstructive pulmonary disease among older adults.	Current opinion in pulmonary medicine	eng		1531-6971 1070-5287	10.1097/MCP.0b013e32834316ff		PURPOSE OF REVIEW: This review summarizes recent research on chronic obstructive pulmonary disease (COPD) among older adults. RECENT FINDINGS: Recent research on COPD and older adults addresses four key areas: diagnosis and screening, comorbidities, end-of-life care, and management. These key findings include the Rotterdam study's identification of the incidence rate of COPD in older adults being…	2011-03	20/08/2025 16:33	20/08/2025 16:33		84-89		2	17		Curr Opin Pulm Med																		Aged; Humans; Prevalence; Spirometry; Mass Screening; Comorbidity; Age Factors; Hypertension/epidemiology; Incidence; Depression/epidemiology; Tomography, X-Ray Computed; *Pulmonary Disease, Chronic Obstructive/diagnosis/epidemiology/psychology/therapy; Kidney Failure, Chronic/epidemiology; Long-Term Care; Recurrence; Risk Reduction Behavior; Terminal Care
LJ97G2TN	journalArticle	2024	Paraskeva, M.A.; Snell, G.I.	Advances in lung transplantation: 60 years on	Respirology				10.1111/resp.14721	https://www.scopus.com/inward/record.uri?eid=2-s2.0-85190789623&doi=10.1111%2fresp.14721&partnerID=40&md5=8dc8574d8cfe0391d1fd2d205472d4fc		2024	20/08/2025 16:34	20/08/2025 16:34		458-470		6	29												Scopus
WJLRWW6R	journalArticle	2022	Brandow, AM; Liem, RI	Advances in the diagnosis and treatment of sickle cell disease	JOURNAL OF HEMATOLOGY & ONCOLOGY	English		1756-8722	10.1186/s13045-022-01237-z		Sickle cell disease (SCD), which affects approximately 100,000 individuals in the USA and more than 3 million worldwide, is caused by mutations in the beta b globin gene that result in sickle hemoglobin production. Sickle hemoglobin polymerization leads to red blood cell sickling, chronic hemolysis and vaso-occlusion. Acute and chronic pain as well as end-organ damage occur throughout the lifespa…	03/03/2022	20/08/2025 16:35	20/08/2025 16:35				1	15													WOS:000764179000001							ADULTS; CHILDREN; FORCED EXPIRATORY VOLUME; PULMONARY-HYPERTENSION; UNITED-STATES; Sickle cell disease; AMERICAN SOCIETY; CARE UTILIZATION; CHRONIC PAIN; HEMATOLOGY 2020 GUIDELINES; Hemoglobin; Sickle cell anemia; SILENT CEREBRAL INFARCTS
FR8WPK8B	journalArticle	2022	Huang, S.; Shi, K.; Jiang, L.; Ren, Y.; Wang, J.; Yan, W.-F.; Qian, W.-L.; Li, Y.; Yang, Z.-G.	Adverse association of epicardial adipose tissue accumulation with cardiac function and atrioventricular coupling in postmenopausal women assessed by cardiac magnetic resonance imaging	Frontiers in Cardiovascular Medicine				10.3389/fcvm.2022.1015983	https://www.scopus.com/inward/record.uri?eid=2-s2.0-85142640641&doi=10.3389%2ffcvm.2022.1015983&partnerID=40&md5=8bc96c987ff7bfc415ea4e8a09684c67		2022	20/08/2025 16:34	20/08/2025 16:34					9												Scopus
P5AUF89T	journalArticle	2019	Jo, Hwang Hee; Park, Mi Jung; Shin, Hwa Seon; Choi, Hye Young; Na, Jae Boem; Choi, Dae Seob; Choi, Ho Cheol; Lee, Sang Min; Lee, Gyeong-Won; Lee, Seung Jun	Adverse effect of smoking on cross-sectional area of small pulmonary vessel and arterial stiffness in healthy smokers without COPD.	The clinical respiratory journal	eng		1752-699X 1752-6981	10.1111/crj.13018		INTRODUCTION: Because it induces systemic inflammation, smoking is a risk factor of atherosclerosis and pulmonary hypertension. The brachial-ankle pulse wave velocity (baPWV) and cross-sectional area (CSA) of small pulmonary vessels can be useful markers to assess early changes of arterial stiffness and pulmonary vascular alteration in smokers. OBJECTIVES: This study aimed to explore association …	2019-06	20/08/2025 16:34	20/08/2025 16:34		368-375		6	13		Clin Respir J																		Humans; Male; Adult; Middle Aged; Retrospective Studies; Respiratory Function Tests; Pulse Wave Analysis; smoking; Case-Control Studies; Linear Models; Ankle Brachial Index; arterial stiffness; spirometry; Dose-Response Relationship, Drug; pulse wave velocity; Tomography, X-Ray Computed; *Vascular Stiffness; Smoking/*adverse effects/physiopathology; Healthy Volunteers; computed tomography; Pulmon…
AMLP4A3I	journalArticle	2011	Furst, D.E.; Tseng, C.-H.; Clements, P.J.; Strange, C.; Tashkin, D.P.; Roth, M.D.; Khanna, D.; Li, N.; Elashoff, R.; Schraufnagel, D.E.	Adverse events during the scleroderma lung study	American Journal of Medicine				10.1016/j.amjmed.2010.12.009	https://www.scopus.com/inward/record.uri?eid=2-s2.0-79955617193&doi=10.1016%2fj.amjmed.2010.12.009&partnerID=40&md5=c233d4874d19277541d550bdee0f889e		2011	20/08/2025 16:34	20/08/2025 16:34		459-467		5	124												Scopus
UT6JZMJ4	journalArticle	2020	Arku, R.E.; Brauer, M.; Duong, M.; Wei, L.; Hu, B.; Ah Tse, L.; Mony, P.K.; Lakshmi, P.V.M.; Pillai, R.K.; Mohan, V.; Yeates, K.; Kruger, L.; Rangarajan, S.; Koon, T.; Yusuf, S.; Hystad, P.	Adverse health impacts of cooking with kerosene: A multi-country analysis within the Prospective Urban and Rural Epidemiology Study	Environmental Research				10.1016/j.envres.2020.109851	https://www.scopus.com/inward/record.uri?eid=2-s2.0-85087970487&doi=10.1016%2fj.envres.2020.109851&partnerID=40&md5=01cdce3e80fa2415ba52ff3916b9d2a2		2020	20/08/2025 16:34	20/08/2025 16:34					188												Scopus
CVTQ6EX4	journalArticle	2017	Hayes, Don Jr; Tumin, Dmitry; Budev, Maria M.; Tobias, Joseph D.; St John, Roy C.; Kukreja, Jasleen	Adverse outcomes associated with pulmonary hypertension in chronic obstructive pulmonary disease after bilateral lung transplantation.	Respiratory medicine	eng		1532-3064 0954-6111	10.1016/j.rmed.2017.04.010		BACKGROUND: The impact of pulmonary hypertension (PH) in chronic obstructive pulmonary disease (COPD) on survival after lung transplantation (LTx) is not known. MATERIAL AND METHODS: First-time adult LTx recipients with COPD transplanted between May 2005 and September 2013 were identified in the United Network for Organ Sharing Registry database, and tracked from transplant date until death or ce…	2017-07	20/08/2025 16:33	20/08/2025 16:33		102-108			128		Respir Med																		Aged; Female; Humans; Male; Treatment Outcome; Middle Aged; Pulmonary hypertension; Retrospective Studies; Severity of Illness Index; Risk Factors; Vital Capacity/physiology; Chronic obstructive pulmonary disease; Lung transplantation; Survival Analysis; Survival; Registries; Databases, Factual; Walk Test/methods; Bilateral; Cardiac Catheterization/methods; Catheterization, Swan-Ganz/methods; Hyp…
RB8GUAN6	journalArticle	2025	Wang, J.G.; Colangelo, L.A.; Meislin, R.; Khan, S.S.; Catov, J.; Lane, A.; Gunderson, E.P.; Hanson, C.; Kalhan, R.; Bose, S.	Adverse pregnancy outcomes and lung function later in life: The CARDIA lung study	Respiratory Medicine				10.1016/j.rmed.2025.108244	https://www.scopus.com/inward/record.uri?eid=2-s2.0-105009610828&doi=10.1016%2fj.rmed.2025.108244&partnerID=40&md5=811062869e15b6552290bd87b47161bf		2025	20/08/2025 16:34	20/08/2025 16:34					246												Scopus
873U2D69	journalArticle	2013	Rapin, A.; Etossé, A.; Tambosco, L.; Nicomette, J.; Percebois-Macadré, L.; Mouret, P.; Boyer, F.C.	Aerobic capacities and exercise tolerance in neuromuscular diseases: A descriptive study	Annals of Physical and Rehabilitation Medicine				10.1016/j.rehab.2013.04.004	https://www.scopus.com/inward/record.uri?eid=2-s2.0-84884210986&doi=10.1016%2fj.rehab.2013.04.004&partnerID=40&md5=e975dd7e71d4b817028e9de37f2d620c		2013	20/08/2025 16:34	20/08/2025 16:34		420-433		6	56												Scopus
RG789HHU	journalArticle	2010	Pynnaert, C.; Lamotte, M.; Naeije, R.	Aerobic exercise capacity in COPD patients with and without pulmonary hypertension	Respiratory Medicine				10.1016/j.rmed.2009.06.006	https://www.scopus.com/inward/record.uri?eid=2-s2.0-73749083700&doi=10.1016%2fj.rmed.2009.06.006&partnerID=40&md5=7539a0341a8d910b023529a7181c2080		2010	20/08/2025 16:34	20/08/2025 16:34		121-126		1	104												Scopus
FNBGJ7T6	journalArticle	2023	Juan, P.; Xianyi, Z.	AEROBIC EXERCISE EFFECTS ON THE HEALTH MANAGEMENT OF ELDERLY PATIENTS WITH CHRONIC DISEASES	Revista Brasileira de Medicina do Esporte				10.1590/1517-8692202329012022_0787	https://www.scopus.com/inward/record.uri?eid=2-s2.0-85151968386&doi=10.1590%2f1517-8692202329012022_0787&partnerID=40&md5=0569a0b7e5bf72457575a215204e54c7		2023	20/08/2025 16:34	20/08/2025 16:34					29			EFEITO DO EXERCÍCIO AERÓBICO NA GESTÃO DA SAÚDE DE PACIENTES IDOSOS COM DOENÇAS CRÔNICAS									Scopus
ATKC3F7L	journalArticle	2010	Henrique, D.M.N.; Reboredo, M.D.M.; Chaoubah, A.; De Paula, R.B.	Aerobic exercise improves physical capacity in patients under chronic hemodialysis	Arquivos Brasileiros de Cardiologia				10.1590/S0066-782X2010005000043	https://www.scopus.com/inward/record.uri?eid=2-s2.0-77955649365&doi=10.1590%2fS0066-782X2010005000043&partnerID=40&md5=e93dbc51df59af72468eb99ae10e46ed		2010	20/08/2025 16:34	20/08/2025 16:34		823-828		6	94			Treinamento aeróbico melhora a capacidade funcional de pacientes em hemodiálise crônica									Scopus
Z6QVD9JK	journalArticle	2023	Burchert, H.; Lapidaire, W.; Williamson, W.; McCourt, A.; Dockerill, C.; Woodward, W.; Tan, C.M.J.; Bertagnolli, M.; Mohamed, A.; Alsharqi, M.; Hanssen, H.; Huckstep, O.J.; Leeson, P.; Lewandowski, A.J.	Aerobic Exercise Training Response in Preterm-Born Young Adults with Elevated Blood Pressure and Stage 1 Hypertension: A Randomized Clinical Trial	American Journal of Respiratory and Critical Care Medicine				10.1164/rccm.202205-0858OC	https://www.scopus.com/inward/record.uri?eid=2-s2.0-85159250759&doi=10.1164%2frccm.202205-0858OC&partnerID=40&md5=00468ede22d9168f385aec55d42905e2		2023	20/08/2025 16:34	20/08/2025 16:34		1227-1236		9	207												Scopus
RIH5LWYH	journalArticle	1977	Pennock, B. E.; Rogers, R. M.; Ryan, B. R.; Ayers, L. N.	Aerosol administration of fenoterol hydrobromide (Th 1165a) in subjects with reversible obstructive airway disease.	Chest	eng		0012-3692	10.1378/chest.72.6.731		Bronchodilatory and side effects of fenoterol hydrobromide (Th1165a; hydroxyphenylorciprenaline; Berotec) and isoproterenol given by inhalation were compared in a double-blind crossover study involving 20 volunteer subjects with reversible obstructive disease of the airways. Subjects inhaled medications from aerosol canisters containing fenoterol hydrobromide (0.1 mg, 0.2 mg, or 0.4 mg) or isopro…	1977-12	20/08/2025 16:33	20/08/2025 16:33		731-736		6	72		Chest																		Female; Humans; Male; Adult; Vital Capacity; Middle Aged; Forced Expiratory Volume; Lung/physiopathology; Adolescent; Time Factors; Double-Blind Method; Heart Rate/drug effects; Dose-Response Relationship, Drug; Clinical Trials as Topic; Maximal Midexpiratory Flow Rate; Aerosols; Airway Obstruction/*drug therapy/physiopathology; Bronchi/drug effects; Ethanolamines/*administration & dosage; Fenote…
BELWFI2R	journalArticle	1998	Brand, P.; Meyer, T.; Kur, F.; Muller, C.; Dienemann, H.; Reichart, B.; Fruhmann, G.; Heyder, J.	Aerosol bolus dispersion in patients with bronchiolitis obliterans after heart-lung and double-lung transplantation	Journal of Aerosol Medicine: Deposition, Clearance, and Effects in the Lung				10.1089/jam.1998.11.41	https://www.scopus.com/inward/record.uri?eid=2-s2.0-0031908532&doi=10.1089%2fjam.1998.11.41&partnerID=40&md5=e17854c473df8998e6c3bc63bb0d4910		1998	20/08/2025 16:34	20/08/2025 16:34		41-53		1	11												Scopus
JD2AI59M	journalArticle	2021	Madney, Y.M.; Laz, N.I.; Elberry, A.A.; Rabea, H.; Abdelrahim, M.E.A.	Aerosol delivery aspects within a high-flow therapy system in copd patients	ERJ Open Research				10.1183/23120541.00422-2020	https://www.scopus.com/inward/record.uri?eid=2-s2.0-85097771072&doi=10.1183%2f23120541.00422-2020&partnerID=40&md5=4e76ff926f42f39cc9c836e8b756c379		2021	20/08/2025 16:34	20/08/2025 16:34		01-May		1	7												Scopus
MBPLU63K	journalArticle	2010	Hayes Jr., D.; Zwischenberger, J.B.; Mansour, H.M.	Aerosolized tacrolimus: A case report in a lung transplant recipient	Transplantation Proceedings				10.1016/j.transproceed.2010.08.029	https://www.scopus.com/inward/record.uri?eid=2-s2.0-78649455044&doi=10.1016%2fj.transproceed.2010.08.029&partnerID=40&md5=a8832b1657f19ba6a0b212940b562642		2010	20/08/2025 16:34	20/08/2025 16:34		3876-3879		9	42												Scopus
K7JH465L	journalArticle	2022	Alsubheen, S.A.; Beauchamp, M.; Ellerton, C.; Goldstein, R.; Alison, J.; Dechman, G.; Haines, K.J.; Harrison, S.; Holland, A.; Lee, A.; Marques, A.; Spencer, L.; Stickland, M.; Skinner, E.H.; Brooks, D.	Age and Sex Differences in Balance Outcomes among Individuals with Chronic Obstructive Pulmonary Disease (COPD) at Risk of Falls	COPD: Journal of Chronic Obstructive Pulmonary Disease				10.1080/15412555.2022.2038120	https://www.scopus.com/inward/record.uri?eid=2-s2.0-85128327620&doi=10.1080%2f15412555.2022.2038120&partnerID=40&md5=ceaf89d6ea3d6b1a8cfb03a6a4b2c068		2022	20/08/2025 16:34	20/08/2025 16:34		166-173		1	19												Scopus
SKWGURK2	journalArticle	2009	Lam, Carolyn S. P.; Borlaug, Barry A.; Kane, Garvan C.; Enders, Felicity T.; Rodeheffer, Richard J.; Redfield, Margaret M.	Age-associated increases in pulmonary artery systolic pressure in the general population.	Circulation	eng		1524-4539 0009-7322	10.1161/CIRCULATIONAHA.108.838698		BACKGROUND: In contrast to the wealth of data on isolated systolic hypertension involving the systemic circulation in the elderly, much less is known about age-related change in pulmonary artery systolic pressure (PASP) and its prognostic impact in the general population. We sought to define the relationship between PASP and age, to evaluate which factors influence PASP, and to determine whether …	26/05/2009	20/08/2025 16:33	20/08/2025 16:33		2663-2670		20	119		Circulation																		Aged; Female; Humans; Male; HYPERTENSION; Middle Aged; Age Factors; HEMODYNAMICS; Mortality; COMMUNITY; HEART-FAILURE; Follow-Up Studies; PREDICTION; CIRCULATION; Vascular Resistance; CATHETERIZATION; Aging/*physiology; *Blood Pressure; aging; Cardiovascular Diseases/etiology/pathology; DOPPLER ULTRASOUND; ELASTIN CONTENT; EXTENSIBILITY; hypertension, pulmonary; Hypertension/complications/diagnos…
ISPA8YRC	journalArticle	2018	Coffman, K.E.; Boeker, M.G.; Carlson, A.R.; Johnson, B.D.	Age-dependent effects of thoracic and capillary blood volume distribution on pulmonary artery pressure and lung diffusing capacity	Physiological Reports				10.14814/phy2.13834	https://www.scopus.com/inward/record.uri?eid=2-s2.0-85053331159&doi=10.14814%2fphy2.13834&partnerID=40&md5=cea9b7e73bc82517b9500e59b56b4c6d		2018	20/08/2025 16:34	20/08/2025 16:34				17	6												Scopus
2UB2ICA8	journalArticle	2020	Kirkham, A. A.; Pituskin, E.; Neil-Sztramko, S. E.	Age-dependent increased odds of cardiovascular risk factors in cancer survivors: Canadian Longitudinal Study on Aging cohort.	Current Oncology			11980052		http://libproxy.smu.edu.sg/login?url=https://search.ebscohost.com/login.aspx?direct=true&db=asn&AN=145391802&site=ehost-live&scope=site	Background This study compared the odds of self-reported and objectively measured cardiovascular (cv) risk factors in a sample of Canadian cancer survivors and individuals without cancer. Methods A nationally representative sample of 45- to 85-year-old cancer survivors (n = 6288) in the Canadian Longitudinal Study on Aging were compared with individuals without cancer (n = 44,051). Results The mo…	2020-08	20/08/2025 16:33	20/08/2025 16:33		e368-e376		4	27		Current Oncology										asn		EBSCOhost						Aged; Female; Humans; Male; Middle Aged; Cohort Studies; Risk Factors; Longitudinal Studies; Aged, 80 and over; Odds Ratio; Age Factors; AGE factors in cancer; BREAST-CANCER; Canada; Cancer Survivors; CANCER survivors; CARDIOTOXICITY; CARDIOVASCULAR diseases risk factors; Cardiovascular Diseases/*etiology/pathology; cardiovascular risk factors; CAUSE-SPECIFIC MORTALITY; DEATH; DISEASE risk factor…
29FLC87L	journalArticle	1993	BILD, DE; FITZPATRICK, A; FRIED, LP; WONG, ND; HAAN, MN; LYLES, M; BOVILL, E; POLAK, JF; SCHULZ, R	AGE-RELATED TRENDS IN CARDIOVASCULAR MORBIDITY AND PHYSICAL FUNCTIONING IN THE ELDERLY - THE CARDIOVASCULAR HEALTH STUDY	JOURNAL OF THE AMERICAN GERIATRICS SOCIETY	English		0002-8614	10.1111/j.1532-5415.1993.tb06451.x		Objective: To describe relationships between age and subclinical cardiovascular disease, manifest chronic disease, and physical functioning and limitations among persons aged 65 years and older, with emphasis on the ''oldest old,'' those 85 years and older. Design: Observational population-based study Setting: Four U.S. communities: Forsyth County, North Carolina; Sacramento County, California; W…	1993-10	20/08/2025 16:35	20/08/2025 16:35		1047-1056		10	41													WOS:A1993MA32600005							IMPACT; POPULATION; HEART-DISEASE; VITAL CAPACITY; INFARCTION; CORONARY-ARTERY DISEASE; DISABILITY; ISSUES; LIFE EXPECTANCY; VENTRICULAR EJECTION FRACTION
5ZP5ZAB5	journalArticle	2008	Bonomo, L.; Larici, A.R.; Maggi, F.; Schiavon, F.; Berletti, R.	Aging and the Respiratory System	Radiologic Clinics of North America				10.1016/j.rcl.2008.04.012	https://www.scopus.com/inward/record.uri?eid=2-s2.0-52049100407&doi=10.1016%2fj.rcl.2008.04.012&partnerID=40&md5=675352fef02fabdf29421c706a74ea95		2008	20/08/2025 16:34	20/08/2025 16:34		685-702		4	46												Scopus
JCP5EC49	journalArticle	2025	Ostrenga, J.S.; Robinson, K.; Brown, A.W.; Goss, C.H.; Cromwell, E.A.	Aging with CF: Characteristics of people with CF aged 40 and older in the United States	Journal of Cystic Fibrosis				10.1016/j.jcf.2024.10.009	https://www.scopus.com/inward/record.uri?eid=2-s2.0-85208198611&doi=10.1016%2fj.jcf.2024.10.009&partnerID=40&md5=977340484b870901a79d1000f7298f2b		2025	20/08/2025 16:34	20/08/2025 16:34		183-186		1	24												Scopus
AE3APXFD	journalArticle	2000	Schwela, D.	Air pollution and health in urban areas.	Reviews on environmental health	eng		0048-7554	10.1515/reveh.2000.15.1-2.13		In this paper, recent reviews of the World Health Organization, other review papers, and more recent literature on the human health effects of current air pollution trends in urban areas are reviewed and summarized as follows: Sulphur dioxide. Some studies, but not others, found associations between sulphur dioxide (SO2) exposure and daily mortality and morbidity. Single-pollutant correlations so…	2000-06	20/08/2025 16:33	20/08/2025 16:33		13-42		01-Feb	15		Rev Environ Health																		Humans; Adult; Child; *Air Pollutants/*adverse effects/chemistry; *Environmental Health; *Global Health; *Urban Health; Lead/adverse effects; Nitrogen Dioxide/adverse effects/chemistry; Ozone/adverse effects/chemistry; Sulfur Dioxide/adverse effects/chemistry; Vehicle Emissions/adverse effects
NMWC4Y9P	journalArticle	2024	Guyatt, Anna L.; Cai, Yutong Samuel; Doiron, Dany; Tobin, Martin D.; Hansell, Anna L.	Air pollution, lung function and mortality: survival and mediation analyses in UK Biobank	ERJ Open Research					https://publications.ersnet.org/content/erjor/10/2/00093-2024?ctkey=shareline&utm_campaign=shareline&utm_medium=shareline&utm_source=00093-2024		2024	20/08/2025 16:35	20/08/2025 16:35	22/07/2025 9:57			2	10			Air pollution, lung function and mortality											Google Scholar
VELUYARR	journalArticle	2023	Aithal, S.S.; Sachdeva, I.; Kurmi, O.P.	Air quality and respiratory health in children	Breathe				10.1183/20734735.0040-2023	https://www.scopus.com/inward/record.uri?eid=2-s2.0-85162793422&doi=10.1183%2f20734735.0040-2023&partnerID=40&md5=c31acd33ea6669147fd0d61eb7522c5c		2023	20/08/2025 16:34	20/08/2025 16:34				2	19												Scopus
W3USC3TR	journalArticle	2023	B?l?, G.-P.; Rosca, O.; Bratosin, F.; Shetty, U.S.A.; Vutukuru, S.D.; Sanda, I.-I.; Marc, M.; Fira-Mladinescu, O.; Oancea, C.	Airborne Particulate Matter Size and Chronic Obstructive Pulmonary Disease Exacerbations: A Prospective, Risk-Factor Analysis Comparing Global Initiative for Obstructive Lung Disease 3 and 4 Categories	Journal of Personalized Medicine				10.3390/jpm13101505	https://www.scopus.com/inward/record.uri?eid=2-s2.0-85175237305&doi=10.3390%2fjpm13101505&partnerID=40&md5=4a9ce1a59696777d9c9ce45cc6cc60d6		2023	20/08/2025 16:34	20/08/2025 16:34				10	13												Scopus
4WFRYZFG	journalArticle	2014	Tabara, Y.; Muro, S.; Takahashi, Y.; Setoh, K.; Kawaguchi, T.; Terao, C.; Kosugi, S.; Sekine, A.; Yamada, R.; Nakayama, T.; Mishima, M.; Matsuda, F.	Airflow limitation in smokers is associated with arterial stiffness: The Nagahama Study	Atherosclerosis				10.1016/j.atherosclerosis.2013.10.020	https://www.scopus.com/inward/record.uri?eid=2-s2.0-84891609391&doi=10.1016%2fj.atherosclerosis.2013.10.020&partnerID=40&md5=7c4be4474bdeb95a17f7322e8376d395		2014	20/08/2025 16:34	20/08/2025 16:34		59-64		1	232												Scopus
JF7CC53I	journalArticle	2021	Knobbe, T.J.; Kremer, D.; Eisenga, M.F.; Van Londen, M.; Gomes-Neto, A.W.; Douwes, R.M.; Gan, C.T.; Corpeleijn, E.; Annema, C.; Navis, G.; Berger, S.P.; Bakker, S.J.L.	Airflow limitation, fatigue, and health-related quality of life in kidney transplant recipients	Clinical Journal of the American Society of Nephrology				10.2215/CJN.06600521	https://www.scopus.com/inward/record.uri?eid=2-s2.0-85121137050&doi=10.2215%2fCJN.06600521&partnerID=40&md5=bc0840a17b23aa8e1fa09dce213181b2		2021	20/08/2025 16:34	20/08/2025 16:34		1686-1694		11	16												Scopus
Q6I4N4LG	journalArticle	2019	Triest, F.J.J.; Studnicka, M.; Franssen, F.M.E.; Vollmer, W.M.; Lamprecht, B.; Wouters, E.F.M.; Burney, P.G.J.; Vanfleteren, L.E.G.W.	Airflow Obstruction and Cardio-metabolic Comorbidities	COPD: Journal of Chronic Obstructive Pulmonary Disease				10.1080/15412555.2019.1614550	https://www.scopus.com/inward/record.uri?eid=2-s2.0-85066259576&doi=10.1080%2f15412555.2019.1614550&partnerID=40&md5=fc31298bb0b51906e5381dd9b8878820		2019	20/08/2025 16:34	20/08/2025 16:34		109-117		2	16												Scopus
XM6486MV	journalArticle	2023	Guiot, J.; Henket, M.; Ernst, M.; Seidel, L.; Winandy, M.; Denis, A.; Frix, A.-N.; Gester, F.; Thys, M.; Giltay, L.; Garah, O.; Njock, M.-S.; Canivet, P.; Meunier, P.; Corhay, J.-L.; Regnier, C.; Malaise, O.; Malaise, M.; Louis, R.	Airflow obstruction as a marker of adverse prognosis in rheumatoid arthritis	Frontiers in Medicine				10.3389/fmed.2023.1063012	https://www.scopus.com/inward/record.uri?eid=2-s2.0-85150705183&doi=10.3389%2ffmed.2023.1063012&partnerID=40&md5=54f89e1365a1bae42713ff9207529ea4		2023	20/08/2025 16:34	20/08/2025 16:34					10												Scopus
XSIDYJMA	journalArticle	2016	Gudmundsson, G.; Margretardottir, O.B.; Sigurdsson, M.I.; Harris, T.B.; Launer, L.J.; Sigurdsson, S.; Olafsson, O.; Aspelund, T.; Gudnason, V.	Airflow obstruction, atherosclerosis and cardiovascular risk factors in the AGES Reykjavik study	Atherosclerosis				10.1016/j.atherosclerosis.2016.07.919	https://www.scopus.com/inward/record.uri?eid=2-s2.0-84981343220&doi=10.1016%2fj.atherosclerosis.2016.07.919&partnerID=40&md5=91ad897069bb1a01ffeb6044ecbd979d		2016	20/08/2025 16:34	20/08/2025 16:34		122-127			252												Scopus
IRRN6EBR	journalArticle	1996	Chua, T. P.; Lalloo, U. G.; Worsdell, M. Y.; Kharitonov, S.; Chung, K. F.; Coats, A. J.	Airway and cough responsiveness and exhaled nitric oxide in non-smoking patients with stable chronic heart failure.	Heart (British Cardiac Society)	eng		1355-6037 1468-201X	10.1136/hrt.76.2.144		OBJECTIVE: To investigate the airway and cough responsiveness in non-smoking patients with stable chronic heart failure. Cough and wheeze, features associated with hyper-responsive airways, are not uncommon especially in decompensated chronic heart failure. Bronchial hyperresponsiveness has previously been demonstrated in chronic heart failure but this may have been confounded by smoking and acut…	1996-08	20/08/2025 16:34	20/08/2025 16:34		144-149		2	76		Heart																		Aged; Female; Humans; Male; Adult; Middle Aged; ASTHMA; PULMONARY-FUNCTION; Exercise Test; Case-Control Studies; GENERAL-POPULATION; Chronic Disease; Bronchial Provocation Tests; Breath Tests; exhaled nitric oxide; chronic heart failure; ADULT-POPULATION; airway responsiveness; Bronchial Hyperreactivity/*diagnosis; BRONCHIAL HYPERRESPONSIVENESS; Bronchoconstrictor Agents; CIGARETTE SMOKERS; cough…
IGSJ36Y9	journalArticle	2019	Camus, P.; Colby, T.V.	Airway and lung involvement in inflammatory bowel disease	ERS Monograph				10.1183/2312508X.10015019	https://www.scopus.com/inward/record.uri?eid=2-s2.0-85093907686&doi=10.1183%2f2312508X.10015019&partnerID=40&md5=8033800316b55307904d62b9d2c3d0b0		2019	20/08/2025 16:34	20/08/2025 16:34		228-261		9.78E+12	2019												Scopus
YIEBAB3H	journalArticle	2025	Vermaut, A.; Geudens, V.; Willems, L.; Aerts, G.; Kerckhof, P.; Hooft, C.; Beeckmans, H.; Kaes, J.; Jin, X.; De Fays, C.; Mohamady, Y.; Van Slambrouck, J.; Aversa, L.; Verhaegen, J.; Cortesi, E.E.; Weynand, B.; Boone, M.N.; McDonough, J.E.; Van Raemdonck, D.E.; Ceulemans, L.J.; Wuyts, W.A.; Vos, R.; Gayan-Ramirez, G.; Vermeulen, F.; Proesmans, M.; Vanaudenaerde, B.M.; Dupont, L.J.; Boon, M.	Airway Remodeling in Cystic Fibrosis Is Heterogeneous	Annals of the American Thoracic Society				10.1513/AnnalsATS.202404-446OC	https://www.scopus.com/inward/record.uri?eid=2-s2.0-105002443081&doi=10.1513%2fAnnalsATS.202404-446OC&partnerID=40&md5=82e45f26e2ac3451b8dc25f555438bb9		2025	20/08/2025 16:34	20/08/2025 16:34		523-532		4	22												Scopus
KV333WY9	journalArticle	1999	O'Hagan, A. R.; Stillwell, P. C.; Arroliga, A.	Airway responsiveness to inhaled albuterol in patients with pulmonary hypertension.	Clinical pediatrics	eng		0009-9228	10.1177/000992289903800104		We studied patients with pulmonary hypertension who had evidence of bronchial responsiveness to inhaled albuterol. The records of all patients evaluated for lung transplantation were reviewed: the charts of patients with pulmonary hypertension, either primary (PPH, n = 46) or Eisenmenger's syndrome (n = 12), were abstracted. Measurements of lung function revealed equal numbers of patients with no…	1999-01	20/08/2025 16:33	20/08/2025 16:33		27-33		1	38		Clin Pediatr (Phila)																		Female; Humans; Male; Adult; Middle Aged; Respiratory Function Tests; Child; Adolescent; *Lung Transplantation; *Albuterol/pharmacology; Airway Resistance/*drug effects; Bronchodilator Agents; Bronchography; Eisenmenger Complex/*diagnosis/surgery; Hypertension, Pulmonary/*diagnosis/surgery
DM2VAWQJ	journalArticle	2023	Zheng, C.Z.; Cortes-Puentes, G.A.	Airway Versus Transpulmonary Driving Pressures During Pressure Support Ventilation in ARDS	Respiratory Care				10.4187/respcare.11428	https://www.scopus.com/inward/record.uri?eid=2-s2.0-85175586075&doi=10.4187%2frespcare.11428&partnerID=40&md5=0f0f696ef797f17e9aed2b08485db5fd		2023	20/08/2025 16:34	20/08/2025 16:34		1606-1608		11	68												Scopus
5RZUNNIL	journalArticle	2020	Minomo, S.; Arai, T.; Tachibana, K.; Matsui, H.; Kasai, T.; Akira, M.; Inoue, Y.	Airway-centered fibroelastosis accompanied by subpleural lesions of unknown cause in a young man who later developed pulmonary hypertension	Internal Medicine				10.2169/internalmedicine.3256-19	https://www.scopus.com/inward/record.uri?eid=2-s2.0-85081074755&doi=10.2169%2finternalmedicine.3256-19&partnerID=40&md5=8d51ec3a851ef905b79c5a36c01bb3f2		2020	20/08/2025 16:34	20/08/2025 16:34		695-700		5	59												Scopus
RF3JWTMN	journalArticle	2020	Winiarska, A.; B?asi?ska, K.; Radzikowska, E.	Albinism with pulmonary fibrosis: Hermansky-Pudlak syndrome	Polish Archives of Internal Medicine				10.20452/pamw.15418	https://www.scopus.com/inward/record.uri?eid=2-s2.0-85092256090&doi=10.20452%2fpamw.15418&partnerID=40&md5=69e57ff4b4b30488c4da134bf9b34690		2020	20/08/2025 16:34	20/08/2025 16:34		807-808		9	130												Scopus
XJ6K2FKK	journalArticle	2019	Oelsner, E.C.; Balte, P.P.; Grams, M.E.; Cassano, P.A.; Jacobs, D.R.; Graham Barr, R.; Burkart, K.M.; Kalhan, R.; Kronmal, R.; Loehr, L.R.; O’Connor, G.T.; Schwartz, J.E.; Shlipak, M.; Tracy, R.P.; Tsai, M.Y.; White, W.; Yende, S.	Albuminuria, lung function decline, and risk of incident chronic obstructive pulmonary disease the NHLBI pooled cohorts study	American Journal of Respiratory and Critical Care Medicine				10.1164/rccm.201803-0402OC	https://www.scopus.com/inward/record.uri?eid=2-s2.0-85060930154&doi=10.1164%2frccm.201803-0402OC&partnerID=40&md5=5d5893ceaf3ac387e014deecdfbdd08b		2019	20/08/2025 16:34	20/08/2025 16:34		321-332		3	199												Scopus								REFERENCE VALUES; OXIDATIVE STRESS; epidemiology; ATHEROSCLEROSIS; spirometry; asthma; AMERICAN THORACIC SOCIETY; CELL APOPTOSIS; CIGARETTE-SMOKE; CONVERTING ENZYME-INHIBITORS; LONGITUDINAL CHANGE; PERCENT EMPHYSEMA; RENAL-DISEASE
VC2RLFF8	journalArticle	2023	Chipps, B.E.; Israel, E.; Beasley, R.; Panettieri, R.A.; Albers, F.C.; Rees, R.; Dunsire, L.; Danilewicz, A.; Johnsson, E.; Cappelletti, C.; Papi, A.	Albuterol-Budesonide Pressurized Metered Dose Inhaler in Patients With Mild-to-Moderate Asthma: Results of the DENALI Double-Blind Randomized Controlled Trial	Chest				10.1016/j.chest.2023.03.035	https://www.scopus.com/inward/record.uri?eid=2-s2.0-85160357596&doi=10.1016%2fj.chest.2023.03.035&partnerID=40&md5=57f1abcdbc774f337cbc144c19a878ee		2023	20/08/2025 16:34	20/08/2025 16:34		585-595		3	164												Scopus
QNH8DL3W	journalArticle	2023	Guri, A.; Groner, L.; Escalon, J.; Saleh, A.	Algorithmic approach in the management of COVID?19 patients with residual pulmonary symptoms	Annals of Thoracic Medicine				10.4103/atm.atm_83_23	https://www.scopus.com/inward/record.uri?eid=2-s2.0-85176609944&doi=10.4103%2fatm.atm_83_23&partnerID=40&md5=78d8123d4da2366ac7309db20979345d		2023	20/08/2025 16:34	20/08/2025 16:34		167-172		4	18												Scopus
724CYAGW	journalArticle	2024	Kawano, H.; Kan-o, K.; Egashira, A.; Okamoto, I.	Allergic bronchopulmonary aspergillosis manifested secondary to bacterial pleural empyema	Respirology Case Reports				10.1002/rcr2.1264	https://www.scopus.com/inward/record.uri?eid=2-s2.0-85178245087&doi=10.1002%2frcr2.1264&partnerID=40&md5=a1e1a89bb0e789858f9c0dccc8783373		2024	20/08/2025 16:34	20/08/2025 16:34				1	12												Scopus
DADBQCBD	journalArticle	2020	Le Thi Bich, P.; Nguyen Thi, H.; Dang Ngo Chau, H.; Phan Van, T.; Do, Q.; Dong Khac, H.; Le Van, D.; Nguyen Huy, L.; Mai Cong, K.; Ta Ba, T.; Do Minh, T.; Vu Bich, N.; Truong Chau, N.; Van Pham, P.	Allogeneic umbilical cord-derived mesenchymal stem cell transplantation for treating chronic obstructive pulmonary disease: A pilot clinical study	Stem Cell Research and Therapy				10.1186/s13287-020-1583-4	https://www.scopus.com/inward/record.uri?eid=2-s2.0-85079338721&doi=10.1186%2fs13287-020-1583-4&partnerID=40&md5=8269e18665c21f76661c28e71000a396		2020	20/08/2025 16:34	20/08/2025 16:34				1	11												Scopus
TPZKV5BU	journalArticle	2018	Curjuric, I.; Imboden, M.; Bettschart, R.; Caviezel, S.; Dratva, J.; Pons, M.; Rothe, T.; Schmidt-Trucksäss, A.; Stolz, D.; Thun, G.A.; von Eckardstein, A.; Kronenberg, F.; Ferrarotti, I.; Probst-Hensch, N.M.	Alpha-1 antitrypsin deficiency: From the lung to the heart?	Atherosclerosis				10.1016/j.atherosclerosis.2018.01.042	https://www.scopus.com/inward/record.uri?eid=2-s2.0-85041727781&doi=10.1016%2fj.atherosclerosis.2018.01.042&partnerID=40&md5=6992391f7474a8e0b355a597ebc42324		2018	20/08/2025 16:34	20/08/2025 16:34		166-172			270												Scopus
RRM8YZGE	journalArticle	2004	Perlmutter, D.H.	Alpha-1-antitrypsin deficiency: Diagnosis and treatment	Clinics in Liver Disease				10.1016/j.cld.2004.06.001	https://www.scopus.com/inward/record.uri?eid=2-s2.0-4744356921&doi=10.1016%2fj.cld.2004.06.001&partnerID=40&md5=9e67238646f564088a3ecc74409f7ca9		2004	20/08/2025 16:34	20/08/2025 16:34		839-859		4	8												Scopus
A34HILSG	journalArticle	2025	Páska, C.; Barta, I.; Csoma, Z.; Gajdócsi, R.; Szél, V.; Kerpel-Fronius, A.; Solymosi, D.; Örl?s, Z.; Antus, B.	Alpha1-Antitrypsin in Lung Diseases: A Cross-Sectional Observational Study	International Journal of Molecular Sciences				10.3390/ijms26115400	https://www.scopus.com/inward/record.uri?eid=2-s2.0-105007652678&doi=10.3390%2fijms26115400&partnerID=40&md5=c25919cb21619a3d616f09f1a21551df		2025	20/08/2025 16:34	20/08/2025 16:34				11	26												Scopus
8CA6YMYT	journalArticle	1998	Assayag, P.; Benamer, H.; Aubry, P.; de Picciotto, C.; Brochet, E.; Besse, S.; Camus, F.	Alteration of the alveolar-capillary membrane diffusing capacity in chronic left heart disease.	The American journal of cardiology	eng		0002-9149	10.1016/s0002-9149(98)00360-9		During left heart disease, the chronic increase in pulmonary capillary wedge pressure (PCWP) results both in vascular alterations with increased pulmonary vascular resistance (PVR), and in progressive thickening of the alveolar-capillary membrane, which diffusing capacity (Dm) is reduced. However, the total lung diffusing capacity for carbon monoxide (TLco) is inconstantly impaired, depending on …	15/08/1998	20/08/2025 16:34	20/08/2025 16:34		459-464		4	82		Am J Cardiol																		Aged; Female; Humans; Male; Spirometry; Adult; Middle Aged; Prospective Studies; Vascular Resistance; Smoking/adverse effects; *Pulmonary Diffusing Capacity; Cardiac Catheterization; Pulmonary Wedge Pressure; *Hemodynamics; Pulmonary Heart Disease/*physiopathology
KJCGFIMZ	journalArticle	1979	Gray, B. A.; Hyde, R. W.; Hodges, M.; Yu, P. N.	Alterations in lung volume and pulmonary function in relation to hemodynamic changes in acute myocardial infarction.	Circulation	eng		0009-7322	10.1161/01.cir.59.3.551		To characterize the changes in lung volumes after acute myocardial infarction (AMI), and the relationship of these changes to other alterations in lung function which correlate with the severity of pulmonary vascular congestion, we made measurements of pulmonary hemodynamics, lung volume, closing volume, frequency dependence of total pulmonary resistance to forced oscillation, and arterial PO2 in…	1979-03	20/08/2025 16:34	20/08/2025 16:34		551-559		3	59		Circulation																		Humans; Adult; Vital Capacity; Middle Aged; Respiratory Function Tests; Lung Volume Measurements; Oxygen/blood; Residual Volume; *Hemodynamics; Acute Disease; Airway Obstruction/etiology; Myocardial Infarction/*physiopathology
E5BTQWWA	journalArticle	2024	Duong, J.T.; Pope, C.E.; Hayden, H.S.; Miller, C.; Salipante, S.J.; Rowe, S.M.; Solomon, G.M.; Nichols, D.; Hoffman, L.R.; Narkewicz, M.R.; Green, N.	Alterations in the fecal microbiota in patients with advanced cystic fibrosis liver disease after 6 months of elexacaftor/tezacaftor/ivacaftor	Journal of Cystic Fibrosis				10.1016/j.jcf.2024.02.015	https://www.scopus.com/inward/record.uri?eid=2-s2.0-85186911532&doi=10.1016%2fj.jcf.2024.02.015&partnerID=40&md5=38ba22ca3fa93f3d63d1a3dcd994d05e		2024	20/08/2025 16:34	20/08/2025 16:34		490-498		3	23												Scopus
EPC8VBBJ	journalArticle	2022	Bae, S.S.; Dong, T.S.; Wang, J.; Lagishetty, V.; Katzka, W.; Jacobs, J.P.; Charles-Schoeman, C.	Altered Gut Microbiome in Patients With Dermatomyositis	ACR Open Rheumatology				10.1002/acr2.11436	https://www.scopus.com/inward/record.uri?eid=2-s2.0-85136754826&doi=10.1002%2facr2.11436&partnerID=40&md5=e5fd3a31bb6777aa274029f2f7d8dd1c		2022	20/08/2025 16:34	20/08/2025 16:34		658-670		8	4												Scopus
G4SIIBPI	journalArticle	1998	Arens, R.; McDonough, J.M.; Zhao, H.; Blumenthal, N.P.; Kotloff, R.M.; Grunstein, M.M.	Altered lung mechanics after double-lung transplantation	American Journal of Respiratory and Critical Care Medicine				10.1164/ajrccm.158.5.9711086	https://www.scopus.com/inward/record.uri?eid=2-s2.0-0031762611&doi=10.1164%2fajrccm.158.5.9711086&partnerID=40&md5=581cb593b0719f0856537e8ed9c74350		1998	20/08/2025 16:34	20/08/2025 16:34		1403-1409		5 PART I	158												Scopus
U7S29SD6	journalArticle	2014	Al Kindi, A.H.; Salhab, K.F.; Roselli, E.E.; Kapadia, S.; Tuzcu, E.M.; Svensson, L.G.	Alternative access options for transcatheter aortic valve replacement in patients with no conventional access and chest pathology	Journal of Thoracic and Cardiovascular Surgery				10.1016/j.jtcvs.2013.02.014	https://www.scopus.com/inward/record.uri?eid=2-s2.0-84892373105&doi=10.1016%2fj.jtcvs.2013.02.014&partnerID=40&md5=cb84a32b095e47c20bb2473aa0c26ad2		2014	20/08/2025 16:34	20/08/2025 16:34		644-651		2	147												Scopus
VFUPNMIC	journalArticle	2009	Handler, J.	Altitude-related hypertension	Journal of Clinical Hypertension				10.1111/j.1751-7176.2009.00083.x	https://www.scopus.com/inward/record.uri?eid=2-s2.0-63349106131&doi=10.1111%2fj.1751-7176.2009.00083.x&partnerID=40&md5=e5932c68dd75dbe6a4121f1b54e6f01d		2009	20/08/2025 16:34	20/08/2025 16:34		161-165		3	11												Scopus
E7LP8B2K	journalArticle	2003	Guvener, N.; Tutuncu, N.B.; Akcay, ?.; Eyuboglu, F.; Gokcel, A.	Alveolar Gas Exchange in Patients with Type 2 Diabetes Mellitus	Endocrine Journal				10.1507/endocrj.50.663	https://www.scopus.com/inward/record.uri?eid=2-s2.0-0942287793&doi=10.1507%2fendocrj.50.663&partnerID=40&md5=37533ca834cc7b60606c8f27f3505691		2003	20/08/2025 16:34	20/08/2025 16:34		663-667		6	50												Scopus
8SKVQ6NP	journalArticle	2017	Behnia, M.; Wheatley, C.M.; Avolio, A.; Johnson, B.D.	Alveolar-Capillary reserve during exercise in patients with chronic obstructive pulmonary disease	International Journal of COPD				10.2147/COPD.S142523	https://www.scopus.com/inward/record.uri?eid=2-s2.0-85032750187&doi=10.2147%2fCOPD.S142523&partnerID=40&md5=5c09b9d603d8e88ec138d013c79c349b		2017	20/08/2025 16:34	20/08/2025 16:34		3115-3122			12												Scopus
4V9ZAAQQ	journalArticle	2021	Brumberg, HL; Karr, CJ; Council Environm Hlth	Ambient Air Pollution: Health Hazards to Children	PEDIATRICS	English		0031-4005	10.1542/peds.2021-051484		Ambient air pollution is produced by sources including vehicular traffic, coal-fired power plants, hydraulic fracturing, agricultural production, and forest fires. It consists of primary pollutants generated by combustion and secondary pollutants formed in the atmosphere from precursor gases. Air pollution causes and exacerbates climate change, and climate change worsens health effects of air pol…	2021-06	20/08/2025 16:35	20/08/2025 16:35				6	147													WOS:000658736700053							LUNG-FUNCTION; BIRTH-WEIGHT; GENETIC SUSCEPTIBILITY; HYPERTENSIVE DISORDERS; MATERNAL EXPOSURE; NATURAL-GAS DEVELOPMENT; PARTICULATE MATTER EXPOSURE; POSTNEONATAL INFANT-MORTALITY; PULMONARY EXACERBATIONS; SOUTHERN CALIFORNIA
FZRDN6NT	journalArticle	2005	Sorbera, L.A.; Castañer, J.	Ambrisentan: Treatment of pulmonary arterial hypertension endothelin ETA receptor antagonist	Drugs of the Future				10.1358/dof.2005.030.08.929953	https://www.scopus.com/inward/record.uri?eid=2-s2.0-30344481130&doi=10.1358%2fdof.2005.030.08.929953&partnerID=40&md5=ac6fcf1be908a88d9269ab7d86f9f21c		2005	20/08/2025 16:34	20/08/2025 16:34		765-770		8	30												Scopus
QUIYGAVG	journalArticle	1973	Konietzko, N.; Eisele, G.	Ambulant therapy of chronic respiratory failure by intermittent positive pressure breathing	Schweizerische Medizinische Wochenschrift					https://www.scopus.com/inward/record.uri?eid=2-s2.0-0015858206&partnerID=40&md5=beecb153e4dd79e31c84ea6cc7bab23f		1973	20/08/2025 16:34	20/08/2025 16:34		1547-1552		44	103			DIE AMBULANTE BEHANDLUNG DER CHRONISCHEN RESPIRATORISCHEN INSUFFIZIENZ MIT ASSISTIERENDER UBERDRUCKBEATMUNG									Scopus
FCWMVWMN	journalArticle	2018	Goldberg, Lior; Bar-Aluma, Bat-El; Krauthammer, Alex; Efrati, Ori; Sharabi, Yehonatan	Ambulatory blood pressure profiles in familial dysautonomia.	Clinical autonomic research : official journal of the Clinical Autonomic Research Society	eng		1619-1560 0959-9851	10.1007/s10286-018-0507-1		OBJECTIVE: Familial dysautonomia (FD) is a rare genetic disease that involves extreme blood pressure fluctuations secondary to afferent baroreflex failure. The diurnal blood pressure profile, including the average, variability, and day-night difference, may have implications for long-term end organ damage. The purpose of this study was to describe the circadian pattern of blood pressure in the FD…	2018-08	20/08/2025 16:34	20/08/2025 16:34		385-390		4	28		Clin Auton Res																		Female; Humans; Male; Adult; Blood pressure; Blood Pressure/*physiology; Blood Pressure Monitoring, Ambulatory; Circadian; Circadian Rhythm/physiology; Dipping; Dysautonomia, Familial/*physiopathology; Familial dysautonomia
JUEDX5TR	journalArticle	2017	Calabria, C.W.; Hauswirth, D.W.; Rank, M.; Sher, L.; Larenas-Linnemann, D.	American Academy of Asthma, Allergy & Immunology membership experience with venom immunotherapy in chronic medical conditions and pregnancy, and in young children	Allergy and Asthma Proceedings				10.2500/aap.2017.38.4024	https://www.scopus.com/inward/record.uri?eid=2-s2.0-85015098119&doi=10.2500%2faap.2017.38.4024&partnerID=40&md5=d686205a4e5292150d33e87a208d18b9		2017	20/08/2025 16:34	20/08/2025 16:34		121-129		2	38												Scopus
3LSWXAFY	journalArticle	2019	Liem, RI; Lanzkron, S; Coates, TD; DeCastro, L; Desai, AA; Ataga, KI; Cohen, RT; Haynes, J; Osunkwo, I; Lebensburger, JD; Lash, JP; Wun, T; Verhovsek, M; Ontala, E; Blaylark, R; Alahdab, F; Katabi, A; Mustafa, RA	American Society of Hematology 2019 guidelines for sickle cell disease: cardiopulmonary and kidney disease	BLOOD ADVANCES	English		2473-9529	10.1182/bloodadvances.2019000916		Background: Prevention and management of end-organ disease represent major challenges facing providers of children and adults with sickle cell disease (SCD). Uncertainty and variability in the screening, diagnosis, and management of cardiopulmonary and renal complications in SCD lead to varying outcomes for affected individuals. Objective: These evidence-based guidelines of the American Society o…	10/12/2019	20/08/2025 16:35	20/08/2025 16:35		3867-3897		23	3													WOS:000501792900002							LUNG-FUNCTION; FORCED EXPIRATORY VOLUME; PULMONARY-HYPERTENSION; OBSTRUCTIVE SLEEP-APNEA; REGURGITANT JET VELOCITY; CARE-RELATED TESTS; DECISION ETD FRAMEWORKS; NOCTURNAL HYPOXEMIA; RENAL-TRANSPLANTATION; VENOUS THROMBOEMBOLISM
VZ25BIAA	journalArticle	2024	Yasaswini, G.; Gothi, D.; Jain, A.; Garg, P.; Singhal, A.; Joshi, S.; Sinha, A.	An 80-Year-Old Man With Intractable Cough	Chest				10.1016/j.chest.2024.04.041	https://www.scopus.com/inward/record.uri?eid=2-s2.0-85209933226&doi=10.1016%2fj.chest.2024.04.041&partnerID=40&md5=408bf8f1e5d94b5b578047d765a6d3d0		2024	20/08/2025 16:34	20/08/2025 16:34		e185-e190		6	166												Scopus
W6PZ2ZTN	journalArticle	2022	Singh, H.; Kurman, J.S.; Jani, C.T.; Rao, N.; Benn, B.S.	An 80-year-old woman with myelofibrosis and diffuse mosaic attenuation on chest computed tomography	Respiratory Medicine Case Reports				10.1016/j.rmcr.2022.101705	https://www.scopus.com/inward/record.uri?eid=2-s2.0-85134498027&doi=10.1016%2fj.rmcr.2022.101705&partnerID=40&md5=4f0df4f2a6558505605a61ebed92b5d2		2022	20/08/2025 16:34	20/08/2025 16:34					38												Scopus
8U3WTME6	journalArticle	2024	Fenner, E.G.; Simpson, C.E.	An adult patient with pulmonary arterial hypertension, a NOTCH3 mutation, and leflunomide exposure	Pulmonary Circulation				10.1002/pul2.12411	https://www.scopus.com/inward/record.uri?eid=2-s2.0-85198035613&doi=10.1002%2fpul2.12411&partnerID=40&md5=94820720118e2cc96db7ea04dadbf439		2024	20/08/2025 16:34	20/08/2025 16:34				3	14												Scopus
G384DNRP	journalArticle	2011	Pratter, M.R.; Abouzgheib, W.; Akers, S.; Kass, J.; Bartter, T.	An algorithmic approach to chronic dyspnea	Respiratory Medicine				10.1016/j.rmed.2010.12.009	https://www.scopus.com/inward/record.uri?eid=2-s2.0-79957498234&doi=10.1016%2fj.rmed.2010.12.009&partnerID=40&md5=675292b48fdf0dc221c9e470da267b73		2011	20/08/2025 16:34	20/08/2025 16:34		1014-1021		7	105												Scopus
FG49ETEL	journalArticle	2021	Jobe, A.H.; Bancalari, E.	An All-Inclusive Perspective on Bronchopulmonary Dysplasia	Journal of Pediatrics				10.1016/j.jpeds.2021.03.063	https://www.scopus.com/inward/record.uri?eid=2-s2.0-85106626346&doi=10.1016%2fj.jpeds.2021.03.063&partnerID=40&md5=f91e875fb641d2a8cc177c780e0385f2		2021	20/08/2025 16:34	20/08/2025 16:34		257-259			234												Scopus
HSRJ8FE7	journalArticle	2024	Chen, Qingyang; Zhou, Haodong; Tang, Jiarong; Sun, Yingbiao; Ao, Geriletu; Zhao, Hongjun; Chang, Xuhong	An analysis of exogenous harmful substance exposure as risk factors for COPD and hypertension co-morbidity using PSM.	Frontiers in public health	eng		2296-2565	10.3389/fpubh.2024.1414768		BACKGROUND: Some occupational and environmental exposures could increase the risk of chronic obstructive pulmonary disease (COPD) and hypertension in various work and living environments. However, the effect of exposure to multiple exogenous harmful substances on COPD and hypertension co-morbidities remains unclear. METHODS: Participants were selected from eight hospitals in five provinces in Chi…	2024	20/08/2025 16:34	20/08/2025 16:34		1414768			12		Front Public Health																		*Hypertension/epidemiology; *Pulmonary Disease, Chronic Obstructive/epidemiology; Aged; China/epidemiology; Female; Humans; Male; Prevalence; Adult; Middle Aged; Surveys and Questionnaires; Risk Factors; hypertension; risk factors; Propensity Score; chronic obstructive pulmonary disease (COPD); *Comorbidity; Occupational Exposure/adverse effects/statistics & numerical data; *Environmental Exposur…
Y7L82PF9	journalArticle	2020	Mouna, B.; Hitier, M.; Babin, E.; Dugas, A.	An anomalous form of dyspnoea	European Annals of Otorhinolaryngology, Head and Neck Diseases				10.1016/j.anorl.2020.06.005	https://www.scopus.com/inward/record.uri?eid=2-s2.0-85088247030&doi=10.1016%2fj.anorl.2020.06.005&partnerID=40&md5=c628098961f564284ffb5e8661d5a1f1		2020	20/08/2025 16:34	20/08/2025 16:34		515-516		6	137												Scopus
8MFBI9GN	journalArticle	2008	Reid, J.M.; Forster, A.; Fitch, P.S.; Smith, F.W.; Coleman, R.J.	An atypical case of neuralgic amyotrophy with respiratory muscle weakness: Case report and review of literature	Scottish Medical Journal				10.1258/rsmsmj.53.1.13	https://www.scopus.com/inward/record.uri?eid=2-s2.0-42149184778&doi=10.1258%2frsmsmj.53.1.13&partnerID=40&md5=a9eff36a13c08114702945b8cc1224eb		2008	20/08/2025 16:34	20/08/2025 16:34		13-15		1	53												Scopus
9BLCIMI8	journalArticle	2022	Yokose, M.; Tomoe, T.; Yamaguchi, T.; Yasu, T.	An autopsy case of pulmonary arterial hypertension in an elderly patient with multimorbidity: A case report	European Heart Journal - Case Reports				10.1093/ehjcr/ytab527	https://www.scopus.com/inward/record.uri?eid=2-s2.0-85124958213&doi=10.1093%2fehjcr%2fytab527&partnerID=40&md5=8001e0d2f5cd58f0da7e09b9b181faa2		2022	20/08/2025 16:34	20/08/2025 16:34				1	6												Scopus
DQGKQGDZ	journalArticle	2019	Piot, J.; Hébrard, A.; Durand, M.; Payen, J.F.; Albaladejo, P.	An elevated respiratory quotient predicts complications after cardiac surgery under extracorporeal circulation: an observational pilot study	Journal of Clinical Monitoring and Computing				10.1007/s10877-018-0137-0	https://www.scopus.com/inward/record.uri?eid=2-s2.0-85045422315&doi=10.1007%2fs10877-018-0137-0&partnerID=40&md5=490c48b4078f251a7b4494fd2356ef92		2019	20/08/2025 16:34	20/08/2025 16:34		145-153		1	33												Scopus
DZR4N3JQ	journalArticle	1984	Kannel, W.B.; McGee, D.L.; Schatzkin, A.	An Epidemiological Perspective of Sudden Death 26-Year Follow-Up in the Framingham Study	Drugs				10.2165/00003495-198400281-00002	https://www.scopus.com/inward/record.uri?eid=2-s2.0-0021203380&doi=10.2165%2f00003495-198400281-00002&partnerID=40&md5=2f590342ecf077e883ac8ebbd4e562e5		1984	20/08/2025 16:34	20/08/2025 16:34		Jan-16		1	28												Scopus
7JHIKPWR	journalArticle	2024	Kahle-Wrobleski, K.; Bui, B.K.H.; Friderici, J.; Moore, K.J.; Carlyle, M.; Webb, N.S.; Martin, C.K.; Pace, W.D.; Westfall, J.M.	An Exploratory Study of Physician Decision-Making When Treating Uncontrolled COPD	International Journal of COPD				10.2147/COPD.S454877	https://www.scopus.com/inward/record.uri?eid=2-s2.0-85197011218&doi=10.2147%2fCOPD.S454877&partnerID=40&md5=9fc55506ff102af0dabacad8bfb6ae25		2024	20/08/2025 16:34	20/08/2025 16:34		1357-1373			19												Scopus
EZ5934V2	journalArticle	2003	Leuppi, F.D.; Salzberg, M.; Meyer, L.; Bucher, S.E.; Nief, M.; Brutsche, M.H.; Tamm, M.	An individualized, adjustable maintenance regimen of budesonide/formoterol provides effective asthma symptom control at a lower overall dose than fixed dosing	Swiss Medical Weekly					https://www.scopus.com/inward/record.uri?eid=2-s2.0-0041366026&partnerID=40&md5=f647d1ffb88a14e01aaeb0cf3ca9471f		2003	20/08/2025 16:34	20/08/2025 16:34		302-309		21-22	133												Scopus
ATDYE785	journalArticle	2024	Zhao, G.; Tong, L.; Dong, X.; Duan, H.; Zhang, Y.; Yan, X.; Liu, H.	An innovative and safe method to manage the inter-segmental plane using the “Inserted Multilateral Cutting Method” in pulmonary segmentectomy	Journal of Thoracic Disease				10.21037/jtd-23-1888	https://www.scopus.com/inward/record.uri?eid=2-s2.0-85210959631&doi=10.21037%2fjtd-23-1888&partnerID=40&md5=7aae5c6b2a2a6763685b54609ca6f773		2024	20/08/2025 16:34	20/08/2025 16:34		7675-7685		11	16												Scopus
5GDEE2UV	journalArticle	2023	Stallings, D.E.; Duetsch, J.R.; Gustin, T.S.; Goode, V.M.	An interdisciplinary telemedicine innovation to enhance pediatric diabetes care in rural communities: A proposed practice initiative	Journal for Specialists in Pediatric Nursing				10.1111/jspn.12405	https://www.scopus.com/inward/record.uri?eid=2-s2.0-85148628568&doi=10.1111%2fjspn.12405&partnerID=40&md5=0d2f053fd8d25f73a1e7df81a3635196		2023	20/08/2025 16:34	20/08/2025 16:34				2	28												Scopus
H4YZP9VN	journalArticle	2009	Ohnmar, H.; Das, S.; Naicker, A.S.	An interesting case of Autonomic Dysreflexia	Clinica Terapeutica					https://www.scopus.com/inward/record.uri?eid=2-s2.0-72049129665&partnerID=40&md5=05818a75272075addecb130a4877dc08		2009	20/08/2025 16:34	20/08/2025 16:34		371-373		5	160												Scopus
9D2WGCF9	journalArticle	2008	Hodson, M.E.; Simmonds, N.J.; Warwick, W.J.; Tullis, E.; Castellani, C.; Assael, B.; Dodge, J.A.; Corey, M.	An international/multicentre report on patients with cystic fibrosis (CF) over the age of 40 years	Journal of Cystic Fibrosis				10.1016/j.jcf.2008.06.003	https://www.scopus.com/inward/record.uri?eid=2-s2.0-55549136375&doi=10.1016%2fj.jcf.2008.06.003&partnerID=40&md5=6f69a1fc30e4002ae5fa6a700e692d1f		2008	20/08/2025 16:34	20/08/2025 16:34		537-542		6	7												Scopus
A6LHD4HK	journalArticle	2021	Mishra, R.K.; Goyal, K.; Bindra, A.; Singh, G.P.; Kumar, N.; Sokhal, N.; Soni, K.D.; Kedia, S.; Barman, S.D.	An investigation to the prolonged requirement (>7 days) of vasopressors in cervical spinal cord injury patients—a retrospective analysis	Spinal Cord Series and Cases				10.1038/s41394-021-00459-6	https://www.scopus.com/inward/record.uri?eid=2-s2.0-85118470754&doi=10.1038%2fs41394-021-00459-6&partnerID=40&md5=a11862427d94896f5ed907684ef31c07		2021	20/08/2025 16:34	20/08/2025 16:34				1	7												Scopus
VX4JGX33	journalArticle	1999	Kathawalla, S.; Ahmad, M.	An obese patient referred for preoperative pulmonary clearance	Respiratory Care					https://www.scopus.com/inward/record.uri?eid=2-s2.0-0032812331&partnerID=40&md5=47a4eaa94be89ca09b39b64ace7fcb2c		1999	20/08/2025 16:34	20/08/2025 16:34		959-960		8	44												Scopus
UHXNMN5Q	journalArticle	2022	Li, X.; Wu, Z.; Xue, M.; Du, W.	An observational study of the effects of smoking cessation earlier on the clinical characteristics and course of acute exacerbations of chronic obstructive pulmonary disease	BMC Pulmonary Medicine				10.1186/s12890-022-02187-5	https://www.scopus.com/inward/record.uri?eid=2-s2.0-85140846116&doi=10.1186%2fs12890-022-02187-5&partnerID=40&md5=9f2a0c20689fa8001d0869cbf1a48d88		2022	20/08/2025 16:34	20/08/2025 16:34				1	22												Scopus
C2LH47AS	journalArticle	2013	Agulnik, M.; Yarber, J.L.; Okuno, S.H.; von Mehren, M.; Jovanovic, B.D.; Brockstein, B.E.; Evens, A.M.; Benjamin, R.S.	An open-label, multicenter, phase II study of bevacizumab for the treatment of angiosarcoma and epithelioid hemangioendotheliomas	Annals of Oncology				10.1093/annonc/mds237	https://www.scopus.com/inward/record.uri?eid=2-s2.0-84876506864&doi=10.1093%2fannonc%2fmds237&partnerID=40&md5=b4b676220c62a484ff59b2c1f002cca3		2013	20/08/2025 16:34	20/08/2025 16:34		257-263		1	24												Scopus
5QCFDGIP	journalArticle	2013	Eberlein, Michael; Diehl, Evan; Bolukbas, Servet; Merlo, Christian A.; Reed, Robert M.	An oversized allograft is associated with improved survival after lung transplantation for idiopathic pulmonary arterial hypertension.	Journal of Heart & Lung Transplantation			10532498		http://libproxy.smu.edu.sg/login?url=https://search.ebscohost.com/login.aspx?direct=true&db=asn&AN=92501941&site=ehost-live&scope=site	Background: Idiopathic pulmonary arterial hypertension (IPAH) is associated with high short-term mortality after bilateral lung transplantation (BLT). Previous studies have suggested that oversized allografts are associated with improved outcomes and that this association was strongest within the first year after transplant. We hypothesized that oversizing the allograft is associated with improve…	2013-12	20/08/2025 16:33	20/08/2025 16:33		1172-1178		12	32		Journal of Heart & Lung Transplantation										asn		EBSCOhost						Female; Humans; Male; Adult; Treatment Outcome; Retrospective Studies; PULMONARY hypertension; Cohort Studies; Familial Primary Pulmonary Hypertension; LUNG transplantation; Risk Factors; MORTALITY; Follow-Up Studies; *Lung Transplantation; Kaplan-Meier Estimate; Survival Rate; VOLUMES; Allografts; HEALTH outcome assessment; HOMOGRAFTS; Hypertension, Pulmonary/*mortality/*surgery; idiopathic pulm…
UWAHYKNS	journalArticle	2024	Weisenburger, G.; Bunel, V.; Godet, C.; Salpin, M.; Mouren, D.; Menonville, C.T.D.; Goletto, T.; Marceau, A.; Borie, R.; Debray, M.-P.; Mal, H.	An underrecognized phenotype of pulmonary emphysema with marked pulmonary gas exchange but with mild or moderate airway obstruction	Respiratory Medicine and Research				10.1016/j.resmer.2024.101086	https://www.scopus.com/inward/record.uri?eid=2-s2.0-85199514650&doi=10.1016%2fj.resmer.2024.101086&partnerID=40&md5=bb1585b69ac812f37c0346b43bf7954e		2024	20/08/2025 16:34	20/08/2025 16:34					86												Scopus
FDGKLLME	journalArticle	2024	Upadhya, P.; Garg, S.; Jeevanandham, A.; Ponraj, N.D.; Wayez, A.	An unexpected and unusual cause of pulmonary hypertension in a patient with hypersensitivity pneumonitis: a partial anomalous pulmonary venous connection causing pulmonary artery hypertension	Monaldi Archives for Chest Disease				10.4081/monaldi.2023.2497	https://www.scopus.com/inward/record.uri?eid=2-s2.0-85183586883&doi=10.4081%2fmonaldi.2023.2497&partnerID=40&md5=7b8b6426c436cbc2fd6e3f32307063b3		2024	20/08/2025 16:34	20/08/2025 16:34				1	94												Scopus
LXYCQ9QE	journalArticle	2010	Gowrinath, K.; Magazine, R.; Shetty, C.M.; Desai, P.	An unusual accessory fissure in the right upper lobe	Respiratory Medicine CME				10.1016/j.rmedc.2009.04.007	https://www.scopus.com/inward/record.uri?eid=2-s2.0-77956061939&doi=10.1016%2fj.rmedc.2009.04.007&partnerID=40&md5=62052a4a994f5ac02540991709fd71a6		2010	20/08/2025 16:34	20/08/2025 16:34		101-102		2	3												Scopus
SZUYPAPS	journalArticle	2017	Keelan, E.; Kidney, J.; Judge, E.P.	An unusual case of orthopnea	Clinical Medicine, Journal of the Royal College of Physicians of London				10.7861/clinmedicine.17-3-245	https://www.scopus.com/inward/record.uri?eid=2-s2.0-85020095025&doi=10.7861%2fclinmedicine.17-3-245&partnerID=40&md5=3d69eb0b7f1cb6abdaab48eb22a932ba		2017	20/08/2025 16:34	20/08/2025 16:34		245-247		3	17												Scopus
NMJ2PJKJ	journalArticle	2018	Marcoux, V.S.; Bilawich, A.-M.; Penz, E.; Churg, A.	An unusual case of scleroderma lung disease	Canadian Journal of Respiratory, Critical Care, and Sleep Medicine				10.1080/24745332.2018.1459211	https://www.scopus.com/inward/record.uri?eid=2-s2.0-85088779259&doi=10.1080%2f24745332.2018.1459211&partnerID=40&md5=2a5a2404c7029725cd4e4ddc59e6c3c2		2018	20/08/2025 16:34	20/08/2025 16:34		251-254		4	2												Scopus
C26WE794	journalArticle	2013	Bossley, C.; Suri, R.	An update on paediatric severe asthma	Current Allergy and Clinical Immunology					https://www.scopus.com/inward/record.uri?eid=2-s2.0-84884916803&partnerID=40&md5=e940bf3beb0247c86832a21c42c1a419		2013	20/08/2025 16:34	20/08/2025 16:34		114-120		3	26												Scopus
HKFSLTVU	journalArticle	2024	Yebari, M.; Bouchaala, A.; Berraj, I.	Anabolic steroids as the substrate for atrial fibrillation: a case report	European Heart Journal - Case Reports				10.1093/ehjcr/ytae585	https://www.scopus.com/inward/record.uri?eid=2-s2.0-85209664943&doi=10.1093%2fehjcr%2fytae585&partnerID=40&md5=8b7374b13b44b2d3d66cd6c89fb53ee3		2024	20/08/2025 16:34	20/08/2025 16:34				11	8												Scopus
687FPDZR	journalArticle	2017	Tan, J.; Kirthinanda, D.; Yu, D.E.; Poopalalingam, R.; Kothandan, H.	Anaesthesia and peri-interventional morbidity of rigid bronchoscopy: A retrospective analysis	Egyptian Journal of Anaesthesia				10.1016/j.egja.2017.04.004	https://www.scopus.com/inward/record.uri?eid=2-s2.0-85018280832&doi=10.1016%2fj.egja.2017.04.004&partnerID=40&md5=f47cd019ec165636cba83f2a218287ea		2017	20/08/2025 16:34	20/08/2025 16:34		277-281		3	33												Scopus
7Z24IYG8	journalArticle	2019	Goldfuss, S.; Wittmann, S.; Würschinger, F.; Bitzinger, D.; Seyfried, T.; Holzamer, A.; Fischer, M.; Camboni, D.; Sinner, B.; Zausig, Y.A.	Anaesthesia-related complications and side-effects in TAVI: A retrospective study in Germany	BMJ Open				10.1136/bmjopen-2018-025825	https://www.scopus.com/inward/record.uri?eid=2-s2.0-85065487039&doi=10.1136%2fbmjopen-2018-025825&partnerID=40&md5=db89a820b6a9b57ab7888ae269d4eea6		2019	20/08/2025 16:34	20/08/2025 16:34				4	9												Scopus
56VCYN7S	journalArticle	2022	Förster, J.G.; Schlenzka, D.; Österman, H.; Pitkänen, M.	Anaesthetic considerations in posterior instrumentation of scoliosis due to spinal muscular atrophy: Case series of 56 operated patients	Acta Anaesthesiologica Scandinavica				10.1111/aas.14011	https://www.scopus.com/inward/record.uri?eid=2-s2.0-85121289932&doi=10.1111%2faas.14011&partnerID=40&md5=5c05f51f836ff1c378c0ae96d1065d47		2022	20/08/2025 16:34	20/08/2025 16:34		345-353		3	66												Scopus
U6S4TLAE	journalArticle	2008	Cilliers, H.J.; Yeo, S.T.; Salmon, N.P.	Anaesthetic management of an obstetric patient with Pompe disease	International Journal of Obstetric Anesthesia				10.1016/j.ijoa.2007.11.001	https://www.scopus.com/inward/record.uri?eid=2-s2.0-40749135009&doi=10.1016%2fj.ijoa.2007.11.001&partnerID=40&md5=2b581196de728a1ad3540977ad9e9f55		2008	20/08/2025 16:34	20/08/2025 16:34		170-173		2	17												Scopus
ZWM2E7PV	journalArticle	2012	Rebelo, H.M.; Guedes, L.; Veiga, D.; Fiuza, A.C.; Abelha, F.	Anaesthetic, procedure and complications management of serial whole-lung lavage in an obese patient with pulmonary alveolar proteinosis: Case report	Revista Brasileira de Anestesiologia				10.1016/S0034-7094(12)70187-3	https://www.scopus.com/inward/record.uri?eid=2-s2.0-84869840738&doi=10.1016%2fS0034-7094%2812%2970187-3&partnerID=40&md5=066dd9241664590c6f8007ddbc2edd56		2012	20/08/2025 16:34	20/08/2025 16:34		869-877		6	62												Scopus
FCT3ABDY	journalArticle	2018	Polineni, Deepika; Piccorelli, Annalisa V.; Hannah, William B.; Dalrymple, Sarah N.; Pace, Rhonda G.; Durie, Peter R.; Ling, Simon C.; Knowles, Michael R.; Stonebraker, Jaclyn R.	Analysis of a large cohort of cystic fibrosis patients with severe liver disease indicates lung function decline does not significantly differ from that of the general cystic fibrosis population.	PloS one	eng		1932-6203	10.1371/journal.pone.0205257		Previous reports of lung function in cystic fibrosis (CF) patients with liver disease have shown worse, similar, or even better forced expiratory volume in 1 second (FEV1), compared to CF patients without liver disease. Varying definitions of CF liver disease likely contribute to these inconsistent relationships reported between CF lung function and liver disease. We retrospectively evaluated spi…	2018	20/08/2025 16:34	20/08/2025 16:34		e0205257		10	13		PLoS One																		Female; Humans; Male; Spirometry; Adult; Retrospective Studies; Child; Severity of Illness Index; Adolescent; Lung/*physiopathology; Young Adult; Case-Control Studies; Forced Expiratory Volume/*physiology; Liver/pathology; Cystic Fibrosis/complications/diagnosis/*physiopathology; Hypertension, Portal/diagnosis/etiology/*physiopathology; Liver Cirrhosis/diagnosis/etiology/*physiopathology
66LUX5MD	journalArticle	2018	Tairova, M.S.; Graciolli, L.O.; Tairova, O.S.; De Marchi, T.	Analysis of cardiovascular disease risk factors in women	Open Access Macedonian Journal of Medical Sciences				10.3889/oamjms.2018.274	https://www.scopus.com/inward/record.uri?eid=2-s2.0-85052381555&doi=10.3889%2foamjms.2018.274&partnerID=40&md5=dbbbc1845993b71bb7ce790a84c472d9		2018	20/08/2025 16:34	20/08/2025 16:34		1370-1375		8	6												Scopus
D92FSJXW	journalArticle	2024	Zhao, J.; Cao, X.; Li, Y.; Li, Y.; Ma, T.; Liu, F.; Ruan, H.	Analysis of clinical characteristics of different types of lung function impaiement in TDL patients	BMC Pulmonary Medicine				10.1186/s12890-024-03115-5	https://www.scopus.com/inward/record.uri?eid=2-s2.0-85196629317&doi=10.1186%2fs12890-024-03115-5&partnerID=40&md5=e5d99f99f2ba8a843f13602102bf1946		2024	20/08/2025 16:34	20/08/2025 16:34				1	24												Scopus
BL4ED3B8	journalArticle	2025	Liao, Y.; Wu, B.	Analysis of clinical features and risk factors of pulmonary hypertension associated with interstitial lung disease	Biomedical Reports				10.3892/br.2025.1936	https://www.scopus.com/inward/record.uri?eid=2-s2.0-86000315491&doi=10.3892%2fbr.2025.1936&partnerID=40&md5=03b7a6e13a78dc1564c82a928724d88e		2025	20/08/2025 16:34	20/08/2025 16:34				4	22												Scopus
32QMZM6N	journalArticle	1981	Music, E.; Stangl, B.; Bizjak, M.	Analysis of clinical picture and evaluation of pulmonary emphysema in patients with alpha1 antitrypsin deficiency	Plucne Bolesti i Tuberkuloza					https://www.scopus.com/inward/record.uri?eid=2-s2.0-0019768250&partnerID=40&md5=ffcff7ba73412ce5ad0834753dc07ba1		1981	20/08/2025 16:34	20/08/2025 16:34		278-291		4	33												Scopus
H47GZK3N	journalArticle	2024	Miletic, S.P.; Ahmed, S.R.B.	Analysis of events from sudden isolated dysarthria to diagnosis of myasthenic crisis: myasthenia gravis mimicking acute lacunar stroke—a case report	Journal of Medical Case Reports				10.1186/s13256-024-04617-w	https://www.scopus.com/inward/record.uri?eid=2-s2.0-85197694840&doi=10.1186%2fs13256-024-04617-w&partnerID=40&md5=138fcc16d09265ff7cfb256cc29e30ac		2024	20/08/2025 16:34	20/08/2025 16:34				1	18												Scopus
JRMT3JB6	journalArticle	2024	Garbsch, R.; Schäfer, H.; Mooren, F.C.; Schmitz, B.	Analysis of fat oxidation capacity during cardiopulmonary exercise testing indicates long-lasting metabolic disturbance in patients with post-covid-19 syndrome	Clinical Nutrition				10.1016/j.clnu.2024.10.010	https://www.scopus.com/inward/record.uri?eid=2-s2.0-85206475569&doi=10.1016%2fj.clnu.2024.10.010&partnerID=40&md5=b13a8fab38764dc30dcabf44c81c6bc0		2024	20/08/2025 16:34	20/08/2025 16:34		26-35		12	43												Scopus
BGXUQWZT	journalArticle	2016	Yu, Jie; Zeng, Ying; Chen, Guozhu; Bian, Shizhu; Qiu, Youzhu; Liu, Xi; Xu, Baida; Song, Pan; Zhang, Jihang; Qin, Jun; Huang, Lan	Analysis of High-altitude Syndrome and the Underlying Gene Polymorphisms Associated with Acute Mountain Sickness after a Rapid Ascent to High-altitude.	Scientific reports	eng		2045-2322	10.1038/srep38323		To investigated the objective indicators and potential genotypes for acute mountain sickness (AMS). 176 male subjects were evaluated for symptoms scores and physiological parameters at 3700?m. EPAS1 gene polymorphisms were explored and verified effects of potential genotypes on pulmonary function by inhaled budesonide. The incidence of AMS was 53.98% (95/176). The individuals who suffered from he…	16/12/2016	20/08/2025 16:33	20/08/2025 16:33		38323			6		Sci Rep																		Humans; Male; Spirometry; Adult; Young Adult; Blood Pressure; Logistic Models; Demography; Syndrome; Acute Disease; *Genetic Predisposition to Disease; Alleles; Altitude Sickness/diagnosis/drug therapy/*genetics/physiopathology; Basic Helix-Loop-Helix Transcription Factors/genetics; Budesonide/therapeutic use; Polymorphism, Single Nucleotide/*genetics
IKIQ7BUG	journalArticle	2021	Zhou, M.; Du, Y.; Wu, Y.; Zhang, P.; Liu, P.; Li, J.	Analysis of inflammatory factor levels in serum and risk factors in patients with chronic renal failure undergoing maintenance hemodialysis	American Journal of Translational Research					https://www.scopus.com/inward/record.uri?eid=2-s2.0-85109092866&partnerID=40&md5=1fdc91df55626548392a6796c2e9c43c		2021	20/08/2025 16:34	20/08/2025 16:34		6994-7000		6	13												Scopus
QWMNM992	journalArticle	2024	Lan, J.; Lin, X.; Liu, L.	Analysis of Influencing Factors and Construction of Predictive Model for Persistent Cough After Lung Cancer Resection Under Thoracoscopy	Therapeutics and Clinical Risk Management				10.2147/TCRM.S464307	https://www.scopus.com/inward/record.uri?eid=2-s2.0-85206937013&doi=10.2147%2fTCRM.S464307&partnerID=40&md5=17c631e74d5026960900196f0cb9bf75		2024	20/08/2025 16:34	20/08/2025 16:34		701-709			20												Scopus
4D9XN3RD	journalArticle	2024	Mahajan, Aatish; Gunewardena, Sumedha; Morris, Alison; Clauss, Matthias; Dhillon, Navneet K.	Analysis of MicroRNA Cargo in Circulating Extracellular Vesicles from HIV-Infected Individuals with Pulmonary Hypertension.	Cells	eng		2073-4409	10.3390/cells13110886		The risk of developing pulmonary hypertension (PH) in people living with HIV is at least 300-fold higher than in the general population, and illicit drug use further potentiates the development of HIV-associated PH. The relevance of extracellular vesicles (EVs) containing both coding as well as non-coding RNAs in PH secondary to HIV infection and drug abuse is yet to be explored. We here compared…	21/05/2024	20/08/2025 16:34	20/08/2025 16:34				11	13		Cells																		Female; Humans; Male; Adult; Middle Aged; *Extracellular Vesicles/metabolism; *HIV Infections/complications/blood/metabolism; *Hypertension, Pulmonary/genetics/metabolism; *MicroRNAs/genetics/metabolism/blood; Cell Proliferation; cocaine; extracellular RNA; pulmonary vascular disease; substance abuse
REXVK7AW	journalArticle	2024	Rabadi, M.H.; Russell, K.A.; Xu, C.	Analysis of Mortality Causes and Locations in Veterans with ALS: A Decade Review	Medical Science Monitor				10.12659/MSM.945816	https://www.scopus.com/inward/record.uri?eid=2-s2.0-85209372732&doi=10.12659%2fMSM.945816&partnerID=40&md5=395fb0a17c5608ab2b8db7cf0b202aaf		2024	20/08/2025 16:34	20/08/2025 16:34					30												Scopus
I5VD2X9J	journalArticle	2020	Tokuno, J.; Chen-Yoshikawa, T.F.; Oga, T.; Oto, T.; Okawa, T.; Okada, Y.; Akiba, M.; Ikeda, M.; Nakajima, D.; Hamaji, M.; Motoyama, H.; Aoyama, A.; Isomi, M.; Chin, K.; Date, H.	Analysis of Optimal Health-Related Quality of Life Measures in Patients Waitlisted for Lung Transplantation	Canadian Respiratory Journal				10.1155/2020/4912920	https://www.scopus.com/inward/record.uri?eid=2-s2.0-85082139908&doi=10.1155%2f2020%2f4912920&partnerID=40&md5=0932aa08ce3db6fd575742a500b557e1		2020	20/08/2025 16:34	20/08/2025 16:34					2020												Scopus
UVZQXVJK	journalArticle	2024	Deng, H.; Zhu, S.; Yu, F.; Song, X.; Jin, X.; Ding, X.	Analysis of Predictive Value of Cellular Inflammatory Factors and T Cell Subsets for Disease Recurrence and Prognosis in Patients with Acute Exacerbations of COPD	International Journal of COPD				10.2147/COPD.S490152	https://www.scopus.com/inward/record.uri?eid=2-s2.0-85208603172&doi=10.2147%2fCOPD.S490152&partnerID=40&md5=e712b0e0657744dccf93deb097ee960f		2024	20/08/2025 16:34	20/08/2025 16:34		2361-2369			19												Scopus
9QN66QX3	journalArticle	2022	Vaes, A.W.; Spruit, M.A.; Goswami, N.; Theunis, J.; Franssen, F.M.E.; De Boever, P.	Analysis of retinal blood vessel diameters in patients with COPD undergoing a pulmonary rehabilitation program	Microvascular Research				10.1016/j.mvr.2021.104238	https://www.scopus.com/inward/record.uri?eid=2-s2.0-85114414138&doi=10.1016%2fj.mvr.2021.104238&partnerID=40&md5=10d830f6f3799f78c42624c85e946726		2022	20/08/2025 16:34	20/08/2025 16:34					139												Scopus
J8WM5S9T	journalArticle	2024	Herdika, Yusri; Siregar, Indi Esha	Analysis of Risk Factors and The Impact of Nitric Oxide (NO) and Carbon Monoxide (CO) Levels on Lung Function: A Comparative Study of Palm Oil Factory Workers and the Community in Kuantan Mudik District, Riau, Indonesia	Bioscientia Medicina: Journal of Biomedicine and Translational Research					https://bioscmed.com/index.php/bsm/article/view/1101		2024	20/08/2025 16:35	20/08/2025 16:35	22/07/2025 9:58	5185-5193		10	8			Analysis of Risk Factors and The Impact of Nitric Oxide (NO) and Carbon Monoxide (CO) Levels on Lung Function											Google Scholar				;	https://bioscmed.com/index.php/bsm/article/download/1101/1252; https://bioscmed.com/index.php/bsm/article/view/1101
TUI3JLB5	journalArticle	2025	Luo, X.; Ying, Y.; Yin, L.; Chang, P.	Analysis of risk factors for hypoxemia in PACU for patients undergoing thoracoscopic lung cancer resection based on logistic regression model	BMC Anesthesiology				10.1186/s12871-025-03043-9	https://www.scopus.com/inward/record.uri?eid=2-s2.0-105003003191&doi=10.1186%2fs12871-025-03043-9&partnerID=40&md5=f7914d23c3f27691d7d4a5f7567daa3f		2025	20/08/2025 16:34	20/08/2025 16:34				1	25												Scopus
A43GCQC7	journalArticle	2019	Liu, G.; Peng, L.; Liu, B.; Wang, K.; Han, Y.	Analysis of risk factors for pulmonary infection in patients with minimally invasive esophagectomy	Oncology Letters				10.3892/ol.2019.9987	https://www.scopus.com/inward/record.uri?eid=2-s2.0-85062026517&doi=10.3892%2fol.2019.9987&partnerID=40&md5=41721d22d07d9a59aa1d2709c0b19029		2019	20/08/2025 16:34	20/08/2025 16:34		3283-3288		3	17												Scopus
LEG8NZJM	journalArticle	1987	Welin, L.; Svärdsudd, K.; Wilhelmsen, L.; Larsson, B.; Tibblin, G.	Analysis of Risk Factors for Stroke in a Cohort of Men Born in 1913	New England Journal of Medicine				10.1056/NEJM198708273170901	https://www.scopus.com/inward/record.uri?eid=2-s2.0-0023197103&doi=10.1056%2fNEJM198708273170901&partnerID=40&md5=d70f1e82d68f9732f80d0bdd2546a497		1987	20/08/2025 16:34	20/08/2025 16:34		521-526		9	317												Scopus
TEWCDLBY	journalArticle	2023	Zhao, T.; Lin, F.-A.; Chen, H.	Analysis of risk factors for the progression and prognosis of connective tissue disease-associated interstitial lung disease	Archives of Rheumatology				10.46497/ArchRheumatol.2023.9602	https://www.scopus.com/inward/record.uri?eid=2-s2.0-85162783129&doi=10.46497%2fArchRheumatol.2023.9602&partnerID=40&md5=46eef04aa72d65c49ae602972c37e05d		2023	20/08/2025 16:34	20/08/2025 16:34		274-281		2	38												Scopus
KHTRQYYH	journalArticle	2018	Vincent, F.B.; Lin, E.; Sahhar, J.; Ngian, G.-S.; Kandane-Rathnayake, R.; Mende, R.; Hoi, A.Y.; Morand, E.F.; Lang, T.; Harris, J.	Analysis of serum macrophage migration inhibitory factor and D-dopachrome tautomerase in systemic sclerosis	Clinical and Translational Immunology				10.1002/cti2.1042	https://www.scopus.com/inward/record.uri?eid=2-s2.0-85058689987&doi=10.1002%2fcti2.1042&partnerID=40&md5=1e43a532694b6be979e4e26a6608ed14		2018	20/08/2025 16:34	20/08/2025 16:34				12	7												Scopus
PALK68ZW	journalArticle	2023	Kotlyarov, S.	Analysis of the Comorbid Course of Chronic Obstructive Pulmonary Disease	Journal of Personalized Medicine				10.3390/jpm13071179	https://www.scopus.com/inward/record.uri?eid=2-s2.0-85166315287&doi=10.3390%2fjpm13071179&partnerID=40&md5=3433c051e6c932229307777e28eb7cea		2023	20/08/2025 16:34	20/08/2025 16:34				7	13												Scopus
AFMGTDCM	journalArticle	2022	Zheng, Y.; Wu, H.	Analysis of the Prognostic Impact of Staged Nursing Interventions on the Treatment of Patients with COPD Combined with Type II Respiratory Failure	Applied Bionics and Biomechanics				10.1155/2022/4498161	https://www.scopus.com/inward/record.uri?eid=2-s2.0-85135317108&doi=10.1155%2f2022%2f4498161&partnerID=40&md5=f842bad249277623575292c1a2885543		2022	20/08/2025 16:34	20/08/2025 16:34					2022												Scopus
4MBBHC2A	journalArticle	2023	Merritt, R.E.; D’Souza, D.M.; Abdel-Rasoul, M.; Kneuertz, P.J.	Analysis of trends in perioperative outcomes in over 1000 robotic-assisted anatomic lung resections	Journal of Robotic Surgery				10.1007/s11701-022-01436-3	https://www.scopus.com/inward/record.uri?eid=2-s2.0-85132824046&doi=10.1007%2fs11701-022-01436-3&partnerID=40&md5=c98993e1aa067de86452dd5fa2a29059		2023	20/08/2025 16:34	20/08/2025 16:34		435-445		2	17												Scopus
ESH4ACPX	journalArticle	2023	O’Mahony, A.T.; Henry, P.J.; Coghlan, P.; Waldron, M.; Crowley, C.; Ryan, D.; Moore, N.; Bennett, D.M.; O’Connor, O.J.; Maher, M.M.; Henry, M.T.	Analytic Morphomics in Myositis-Related Interstitial Lung Disease	Lung				10.1007/s00408-023-00637-3	https://www.scopus.com/inward/record.uri?eid=2-s2.0-85164968301&doi=10.1007%2fs00408-023-00637-3&partnerID=40&md5=58c24fb0cc37f413c07c454d78dc32e7		2023	20/08/2025 16:34	20/08/2025 16:34		345-353		4	201												Scopus
DEXVNF2Y	journalArticle	2025	Tidmarsh, B.; Ludlow, S.; Fowler, S.	Anaphylaxis versus inducible laryngeal obstruction: a diagnostic dilemma	BMJ Case Reports				10.1136/bcr-2024-264236	https://www.scopus.com/inward/record.uri?eid=2-s2.0-105000000491&doi=10.1136%2fbcr-2024-264236&partnerID=40&md5=8150c5b7b8c8be4827afa7aeb5e62ff3		2025	20/08/2025 16:34	20/08/2025 16:34				3	18												Scopus
3UD795QV	journalArticle	2021	Yoo, J.E.; Kim, D.; Choi, H.; Kang, Y.A.; Han, K.; Lee, H.; Shin, D.W.	Anemia, sarcopenia, physical activity, and the risk of tuberculosis in the older population: a nationwide cohort study	Therapeutic Advances in Chronic Disease				10.1177/20406223211015959	https://www.scopus.com/inward/record.uri?eid=2-s2.0-85107273557&doi=10.1177%2f20406223211015959&partnerID=40&md5=13d46e74df97801a9ccaca4193160929		2021	20/08/2025 16:34	20/08/2025 16:34					12												Scopus
JA84DANC	journalArticle	2018	Lenihan, M.; Mullane, D.; Buggy, D.; Flood, G.; Griffin, M.	Anesthesia for Lung Transplantation in Cystic Fibrosis: Retrospective Review from the Irish National Transplantation Centre	Journal of Cardiothoracic and Vascular Anesthesia				10.1053/j.jvca.2017.11.041	https://www.scopus.com/inward/record.uri?eid=2-s2.0-85038821445&doi=10.1053%2fj.jvca.2017.11.041&partnerID=40&md5=b0abbbfc4964a532e1344546b5609f06		2018	20/08/2025 16:34	20/08/2025 16:34		2372-2380		5	32												Scopus
NZAZH7QP	journalArticle	2012	Piccolo-Daher, S.; Magalhães, E.	Anesthesia in Patient with Shrinking Lung Syndrome: Case Report	Revista Brasileira de Anestesiologia				10.1016/S0034-7094(12)70126-5	https://www.scopus.com/inward/record.uri?eid=2-s2.0-84858587782&doi=10.1016%2fS0034-7094%2812%2970126-5&partnerID=40&md5=8c1fc292439c640f9cb779015c74fcb9		2012	20/08/2025 16:34	20/08/2025 16:34		274-280		2	62			Anestesia no Paciente com Síndrome do Pulmão Encolhido: Relato de Caso									Scopus
CAM2G4CY	journalArticle	2015	Sahoo, R.K.; Nair, A.S.; Kulkarni, V.; Mudunuri, R.	Anesthetic consideration in a patient with giant bilateral lung bullae with severe respiratory compromise	Saudi Journal of Anaesthesia				10.4103/1658-354X.165128	https://www.scopus.com/inward/record.uri?eid=2-s2.0-84944071411&doi=10.4103%2f1658-354X.165128&partnerID=40&md5=7184c153f1044cfb364bd30e4f56a3db		2015	20/08/2025 16:34	20/08/2025 16:34		493-495		4	9												Scopus
QEXFLXXW	journalArticle	2020	Dattatri, R.; Garg, R.; Madan, K.; Hadda, V.; Mohan, A.	Anesthetic considerations for bronchial thermoplasty in patients of severe asthma: A case series	Lung India				10.4103/lungindia.lungindia_434_19	https://www.scopus.com/inward/record.uri?eid=2-s2.0-85095845569&doi=10.4103%2flungindia.lungindia_434_19&partnerID=40&md5=82358f100ee96c167a2fe87ef851d237		2020	20/08/2025 16:34	20/08/2025 16:34		536-539		6	37												Scopus
MLM2TC59	journalArticle	2010	Suehiro, K.; Okutani, R.; Ogawa, S.	Anesthetic considerations in 65 patients undergoing unilateral pneumonectomy: problems related to fluid therapy and hemodynamic control	Journal of Clinical Anesthesia				10.1016/j.jclinane.2009.02.013	https://www.scopus.com/inward/record.uri?eid=2-s2.0-77449107993&doi=10.1016%2fj.jclinane.2009.02.013&partnerID=40&md5=e0098c9a5e67ec8366292cb4a468903e		2010	20/08/2025 16:34	20/08/2025 16:34		41-44		1	22												Scopus
TPMWSGJD	journalArticle	2017	Konia, M.R.; Helmer, G.; Raveendran, G.; Aposolidou, I.	Anesthetic Implications of Chronic Lung Disease in Patients Undergoing Transcatheter Valve Implantation	Journal of Cardiothoracic and Vascular Anesthesia				10.1053/j.jvca.2016.08.016	https://www.scopus.com/inward/record.uri?eid=2-s2.0-85004007240&doi=10.1053%2fj.jvca.2016.08.016&partnerID=40&md5=5c91f92308fde036eeeaeb8646c86dfc		2017	20/08/2025 16:34	20/08/2025 16:34		657-662		2	31												Scopus
5K4NIZE4	journalArticle	2022	Batra, A.; Sahni, N.	Anesthetic management of a case of chronic inflammatory demyelinating polyneuropathy undergoing major abdominal surgery	Journal of Anaesthesiology Clinical Pharmacology				10.4103/joacp.JOACP_143_19	https://www.scopus.com/inward/record.uri?eid=2-s2.0-85129822169&doi=10.4103%2fjoacp.JOACP_143_19&partnerID=40&md5=78d720e016dc580f573e9656adc772f4		2022	20/08/2025 16:34	20/08/2025 16:34		158-159		1	38												Scopus
PHEKWAXM	journalArticle	2020	Park, Y.; Kim, J.	Anesthetic management of a patient with large atrial septal defect undergoing laparoscopic cholecystectomy: A case report	Saudi Journal of Anaesthesia				10.4103/sja.SJA_638_19	https://www.scopus.com/inward/record.uri?eid=2-s2.0-85081726735&doi=10.4103%2fsja.SJA_638_19&partnerID=40&md5=32b9b0fdfa757bec73c852b7bf3933f3		2020	20/08/2025 16:34	20/08/2025 16:34		249-252		2	14												Scopus
BGSLYHAB	journalArticle	2011	Ingle, S.S.; Ubale, P.	Anesthetic management of a patient with sickle cell disease for common bile duct exploration	Journal of Anaesthesiology Clinical Pharmacology				10.4103/0970-9185.86606	https://www.scopus.com/inward/record.uri?eid=2-s2.0-80055086707&doi=10.4103%2f0970-9185.86606&partnerID=40&md5=5c123551f792b2d9f615b4c4c817a82a		2011	20/08/2025 16:34	20/08/2025 16:34		547-549		4	27												Scopus
H4QLX4W9	journalArticle	2014	Massad, I.M.; Dumour, E.A.; Abeeleh, M.A.; Al-Smady, M.	Anesthetic management of simultaneous coronary artery bypass grafting with cardiopulmonary bypass and extended thymectomy in a patient with myasthenia gravis	Jordan Medical Journal				10.12816/0025884	https://www.scopus.com/inward/record.uri?eid=2-s2.0-84907604029&doi=10.12816%2f0025884&partnerID=40&md5=e03e351ef197138093c8cc16b13cedae		2014	20/08/2025 16:34	20/08/2025 16:34		171-180		3	48												Scopus
3LZWIXG9	journalArticle	2002	Lovrincevic, M.; Lema, M.J.; Simkins, J.	Anesthetic management of the asthmatic patient	Progress in Anesthesiology					https://www.scopus.com/inward/record.uri?eid=2-s2.0-0036711078&partnerID=40&md5=fe9a034f6da51b692555d0c18e1b5096		2002	20/08/2025 16:34	20/08/2025 16:34		275-288		17	16												Scopus
TTKZ5Y7V	journalArticle	2013	Sumler, M.L.; Andritsos, M.J.; Blank, R.S.	Anesthetic management of the patient with dilated cardiomyopathy undergoing pulmonary resection surgery: A case-based discussion	Seminars in Cardiothoracic and Vascular Anesthesia				10.1177/1089253212453620	https://www.scopus.com/inward/record.uri?eid=2-s2.0-84874407085&doi=10.1177%2f1089253212453620&partnerID=40&md5=ba6a1be7e7c80cdf0f58bef662326855		2013	20/08/2025 16:34	20/08/2025 16:34		Sept-27		1	17												Scopus
J99TILG5	journalArticle	1996	Wagdi, P.; Leijala, M.	Aneurysm of the pulmonary artery and pulmonary hypertension 22 years after Mustard operation for transposition of the great arteries	Zeitschrift fur Kardiologie					https://www.scopus.com/inward/record.uri?eid=2-s2.0-0029940921&partnerID=40&md5=8ae70755a9024657f801ebdc5dedb3fb		1996	20/08/2025 16:34	20/08/2025 16:34		104-107		2	85			ANEURYSMA DER PULMONALARTERIE UND PULMONALARTERIELLE HYPERTONIE 22 JAHRE NACH MUSTARD-UMKEHROPERATION BEI TRANSPOSITION DER GROSSEN GEFASSE									Scopus
SSRTJG8G	journalArticle	1986	Julius, M.; Harburg, E.; Cottington, E. M.; Johnson, E. H.	Anger-coping types, blood pressure, and all-cause mortality: a follow-up in Tecumseh, Michigan (1971-1983).	American journal of epidemiology	eng		0002-9262	10.1093/oxfordjournals.aje.a114380		This study examined prospectively (1971-1983) the relationship between anger-coping types, blood pressure, and all-cause mortality in a sample of men and women aged 30-69 (n = 696) of the Tecumseh Community Health Study. Subjects who indicated that they were likely to suppress their anger in response to two hypothetical anger-provoking situations had 1.7 times the mortality risk of those who expr…	1986-08	20/08/2025 16:34	20/08/2025 16:34		220-233		2	124		Am J Epidemiol																		Aged; Female; Humans; Male; Adult; Middle Aged; Follow-Up Studies; Health Status; Risk; *Mortality; *Blood Pressure; *Adaptation, Psychological; *Anger
NIFCAXUC	journalArticle	2019	Gannon, W.D.; Anderson, M.R.; Podolanczuk, A.J.; Kawut, S.M.; Michos, E.D.; Cottin, V.; Kreuter, M.; Raghu, G.; Barr, R.G.; Lederer, D.J.	Angiotensin receptor blockers and subclinical interstitial lung disease: The mesa study	Annals of the American Thoracic Society				10.1513/AnnalsATS.201903-198RL	https://www.scopus.com/inward/record.uri?eid=2-s2.0-85074378235&doi=10.1513%2fAnnalsATS.201903-198RL&partnerID=40&md5=051e610bca6e24927ea90daabf23751d		2019	20/08/2025 16:34	20/08/2025 16:34		1451-1453		11	16												Scopus
9BXA29CJ	journalArticle	2023	Ghosh, S.	Angiotensin-Converting Enzyme (ACE) gene polymorphism and arterial blood pressure among the Tawang Monpa of Eastern Himalayan Mountains: Is there a signature of natural selection?	PLoS ONE				10.1371/journal.pone.0291810	https://www.scopus.com/inward/record.uri?eid=2-s2.0-85171956767&doi=10.1371%2fjournal.pone.0291810&partnerID=40&md5=af007b0c4fa2fd6e0ca72f8e1b004bf8		2023	20/08/2025 16:34	20/08/2025 16:34				09-Sept	18												Scopus
9ZZ7GULH	journalArticle	1999	Guazzi, M.; Melzi, G.; Marenzi, G. C.; Agostoni, P.	Angiotensin-converting enzyme inhibition facilitates alveolar-capillary gas transfer and improves ventilation-perfusion coupling in patients with left ventricular dysfunction.	Clinical pharmacology and therapeutics	eng		0009-9236	10.1016/S0009-9236(99)70111-6		OBJECTIVE: The backward effects of left ventricular dysfunction include alterations in alveolar-capillary gas transfer and ventilation-perfusion coupling. Because the angiotensin-converting enzyme (ACE) is highly concentrated in the vascular endothelium of the lungs, we examined whether ACE inhibitors may influence the pulmonary function in patients with congestive heart failure. METHODS: In 20 p…	1999-03	20/08/2025 16:33	20/08/2025 16:33		319-327		3	65		Clin Pharmacol Ther																		Female; Humans; Male; Adult; Treatment Outcome; Middle Aged; Respiratory Function Tests; Exercise Test; Case-Control Studies; Time Factors; Oxygen/metabolism; *Exercise; Angiotensin-Converting Enzyme Inhibitors/*pharmacology/therapeutic use; Capillaries/*drug effects/metabolism; Carbon Dioxide/metabolism; Cardiomyopathies/*complications; Enalapril/*pharmacology/therapeutic use; Heart Failure/bloo…
MWMA8N7H	journalArticle	2001	Hechter, S.J.; Fredriksen, P.M.; Liu, P.; Veldtman, G.; Merchant, N.; Freeman, M.; Therrien, J.; Benson, L.; Siu, S.; Webb, G.	Angiotensin-converting enzyme inhibitors in adults after the Mustard procedure	American Journal of Cardiology				10.1016/S0002-9149(00)01452-1	https://www.scopus.com/inward/record.uri?eid=2-s2.0-0035282827&doi=10.1016%2fS0002-9149%2800%2901452-1&partnerID=40&md5=932ddbc81a947cb5ad147e98515698bf		2001	20/08/2025 16:34	20/08/2025 16:34		660-663		5	87												Scopus
G3QQEIQA	journalArticle	2017	Parikh, M.A.; Aaron, C.P.; Hoffman, E.A.; Schwartz, J.E.; Madrigano, J.; Austin, J.H.M.; Kalhan, R.; Lovasi, G.; Watson, K.; Stukovsky, K.H.; Barr, R.G.	Angiotensin-converting inhibitors and angiotensin II receptor blockers and longitudinal change in percent emphysema on computed tomography the multi-ethnic study of atherosclerosis lung study	Annals of the American Thoracic Society				10.1513/AnnalsATS.201604-317OC	https://www.scopus.com/inward/record.uri?eid=2-s2.0-85018994722&doi=10.1513%2fAnnalsATS.201604-317OC&partnerID=40&md5=ab55aa8fe926cc2c6ba1cad75f04face		2017	20/08/2025 16:34	20/08/2025 16:34		649-658		5	14												Scopus
EGAXVNPC	journalArticle	2022	Bikbov, M.M.; Gilmanshin, T.R.; Zainullin, R.M.; Rakhimova, E.M.; Rusakova, I.A.; Fakhretdinova, A.A.; Tuliakova, A.M.; Kazakbaeva, G.M.; Panda-Jonas, S.; Safiullina, K.R.; Bolshakova, N.I.; Gizzatov, A.V.; Ponomarev, I.P.; Nikitin, N.A.; Baimukhametov, N.E.; Jonas, J.B.	Ankle-brachial index and ocular diseases in a Russian population	Eye (Basingstoke)				10.1038/s41433-021-01846-x	https://www.scopus.com/inward/record.uri?eid=2-s2.0-85120076603&doi=10.1038%2fs41433-021-01846-x&partnerID=40&md5=41a712d8577a631df6dbec74daab3c47		2022	20/08/2025 16:34	20/08/2025 16:34		2294-2303		12	36												Scopus
XDMUIJEX	journalArticle	2017	Roberts, D.; Brown, J.; Medley, N.; Dalziel, S.R.	Antenatal corticosteroids for accelerating fetal lung maturation for women at risk of preterm birth	Cochrane Database of Systematic Reviews				10.1002/14651858.CD004454.pub3	https://www.scopus.com/inward/record.uri?eid=2-s2.0-85015725402&doi=10.1002%2f14651858.CD004454.pub3&partnerID=40&md5=91e78635d18bfcbac611fbf7db661214		2017	20/08/2025 16:34	20/08/2025 16:34				3	2017												Scopus
PVTFZKJ6	journalArticle	2018	Zanella, Priscila B.; Àvila, Camila C.; de Souza, Carolina G.	Anthropometric Evaluation and Functional Assessment of Patients with Pulmonary Hypertension and its Relationship with Pulmonary Circulation Parameters and Functional Performance.	Journal of the American College of Nutrition	eng		1541-1087 0731-5724	10.1080/07315724.2017.1417925		OBJECTIVE: The objective of this study was to investigate the anthropometric and functional status in patients with pulmonary hypertension (PH) and its relationship with pulmonary circulation parameters and functional performance. METHODS: The study is cross-sectional with 34 subjects, who were evaluated in terms of anthropometric measurements, physical performance, pulmonary circulation, and reg…	2018-07	20/08/2025 16:33	20/08/2025 16:33		423-428		5	37		J Am Coll Nutr																		Aged; Cross-Sectional Studies; Female; Humans; Male; Adult; Middle Aged; ARTERIAL-HYPERTENSION; GUIDELINES; DISEASE; Adolescent; Vital Capacity/physiology; Young Adult; vital capacity; Body Mass Index; OBESITY; Anthropometry; Exercise/*physiology; Body Size/*physiology; exercise; hypertension pulmonary; Hypertension, Pulmonary/*epidemiology/*physiopathology; nutritional status; Nutritional Status…
5K2JCFES	journalArticle	1991	Yao, C.-H.; Slattery, M.L.; Jacobs, D.R.; Folsom, A.R.; Nelson, E.T.	Anthropometric predictors of coronary heart disease and total mortality: Findings from the US railroad study	American Journal of Epidemiology				10.1093/oxfordjournals.aje.a116031	https://www.scopus.com/inward/record.uri?eid=2-s2.0-0026342686&doi=10.1093%2foxfordjournals.aje.a116031&partnerID=40&md5=f6a170af1efe444163159abafca538ab		1991	20/08/2025 16:34	20/08/2025 16:34		1278-1289		11	134												Scopus
W3X98JUW	journalArticle	2020	Horimoto, A.M.C.; De Jesus, L.G.; De Souza, A.S.; Rodrigues, S.H.; Kayser, C.	Anti-Annexin v autoantibodies and vascular abnormalities in systemic sclerosis: A longitudinal study	Advances in Rheumatology				10.1186/s42358-020-00140-w	https://www.scopus.com/inward/record.uri?eid=2-s2.0-85089129569&doi=10.1186%2fs42358-020-00140-w&partnerID=40&md5=7da149e25bce46aceedb9a66c25dc2f5		2020	20/08/2025 16:34	20/08/2025 16:34				1	60												Scopus
HCJJ2JIE	journalArticle	2018	Gao, Y.-H.; Guan, W.-J.; Zhu, Y.-N.; Chen, R.-C.; Zhang, G.-J.	Antibiotic-resistant Pseudomonas aeruginosa infection in patients with bronchiectasis: Prevalence, risk factors and prognostic implications	International Journal of COPD				10.2147/COPD.S150250	https://www.scopus.com/inward/record.uri?eid=2-s2.0-85040916754&doi=10.2147%2fCOPD.S150250&partnerID=40&md5=0910e35692427a2c1cbc39ed1e87353c		2018	20/08/2025 16:34	20/08/2025 16:34		237-246			13												Scopus
89P5NNR8	journalArticle	2012	Hayes, D.; DiPaola, N.; Baker, P.B.; Kirkby, S.; Phillips, A.B.; Nicol, K.K.	Antibody-mediated rejection in a lung transplant recipient after acute stroke	Transplant Immunology				10.1016/j.trim.2012.08.002	https://www.scopus.com/inward/record.uri?eid=2-s2.0-84869881896&doi=10.1016%2fj.trim.2012.08.002&partnerID=40&md5=b4ae9043991ce52d206d67f014e6dcd6		2012	20/08/2025 16:34	20/08/2025 16:34		171-174		4	27												Scopus
RBYMZ8UX	journalArticle	2021	Dijkstra, D.J.; Liem, S.I.E.; van Leeuwen, N.M.; Fehres, C.M.; de Vries-Bouwstra, J.K.; Trouw, L.A.	Anti-C1q autoantibodies may not serve as an adequate biomarker for lung manifestations in systemic sclerosis: a single-centre, cross-sectional study	British Journal of Dermatology				10.1111/bjd.20412	https://www.scopus.com/inward/record.uri?eid=2-s2.0-85107501947&doi=10.1111%2fbjd.20412&partnerID=40&md5=8544e6e9645b158c5b7d5dfe55cd476f		2021	20/08/2025 16:34	20/08/2025 16:34		657-658		3	185												Scopus
LCLV8L39	journalArticle	2013	Shi, X.; Li, H.	Anticoagulation therapy in patients with chronic obstructive pulmonary disease in the acute exacerbation stage	Experimental and Therapeutic Medicine				10.3892/etm.2013.1001	https://www.scopus.com/inward/record.uri?eid=2-s2.0-84876537183&doi=10.3892%2fetm.2013.1001&partnerID=40&md5=593649c28d7b1a2bf1b42ae11a24888d		2013	20/08/2025 16:34	20/08/2025 16:34		1367-1370		5	5												Scopus
W6EQ5AWM	journalArticle	2010	Terrier, B.; Tamby, M. C.; Camoin, L.; Guilpain, P.; Bérezné, A.; Tamas, N.; Broussard, C.; Hotellier, F.; Humbert, M.; Simonneau, G.; Guillevin, L.; Mouthon, L.	Antifibroblast antibodies from systemic sclerosis patients bind to {alpha}-enolase and are associated with interstitial lung disease.	Annals of the rheumatic diseases	eng		1468-2060 0003-4967	10.1136/ard.2008.104299		OBJECTIVE: To identify target antigens of antifibroblast antibodies (AFA) in systemic sclerosis (SSc) patients. PATIENTS AND METHODS: In the first part, sera from 24 SSc patients (12 with pulmonary arterial hypertension (PAH) and 12 without) and 36 idiopathic PAH patients, tested in pooled sera for groups of three, were compared with a sera pool from 14 healthy controls (HC). Serum IgG reactivity…	2010-02	20/08/2025 16:33	20/08/2025 16:33		428-433		2	69		Ann Rheum Dis																		Aged; Female; Humans; Male; Adult; Middle Aged; Young Adult; Autoantibodies/*immunology; Antigen-Antibody Reactions/immunology; Autoantigens/blood; Fibroblasts/*immunology; Hypertension, Pulmonary/etiology/*immunology; Immunoglobulin G/blood; Phosphopyruvate Hydratase/*immunology; Proteomics/methods; Scleroderma, Systemic/complications/*immunology
[truncated: 5,441 more rows]
[truncated: 37 more columns]
